# Supplementary material for: Long-term patterns of body mass and stature evolution within the hominin lineage
Source: R Soc Open Sci. 2017 Nov 8;4(11):171339. doi: 10.1098/rsos.171339 (PMC5717693; doi:10.1098/rsos.171339)
Supplement: Supplementary file 1 [file rsos171339supp2.xlsx]

## Sheet: Overall Summary data
Database of hominin body size estimates
Specimen	Sex	Chronology (in Mya)	Group chronology coarse	Group chronology fine	Country of find	Geography group (broad)	Geography group (narrow)	Taxonomic group broad	Taxonomic group narrow	Body mass estimate (kg)	Element of estimate (BM)	Stature estimate (cm)	Element of estimate (stature)	Source of estimates/measurements (Literature) and comments
Fanciulli 4	M	0.011	Late Pleistocene	Late Pleistocene	Italy	Europe	Europe	Late Pleist H. sapiens	UP modern humans	82.5	FHD			Estimate from Trinkaus et al. (2014)
Fanciulli 5	F	0.011	Late Pleistocene	Late Pleistocene	Italy	Europe	Europe	Late Pleist H. sapiens	UP modern humans	52.1	FHD			Estimate from Trinkaus et al. (2014)
Chancelade 1	M	0.012	Late Pleistocene	Late Pleistocene	France	Europe	Europe	Late Pleist H. sapiens	UP modern humans	67.3744	FHD	159.8	Lower and upper limb (Long bone)	Measurements from Ruff et al. (1997); Testut (1889); Vandermeersch (1981). Stature and BM own estimations from Carretero et al. (2012) and Arsuaga et al. (2015) formulae
Oberkassel 1	M	0.012	Late Pleistocene	Late Pleistocene	Germany	Europe	Europe	Late Pleist H. sapiens	UP modern humans	75.0856	FHD	174.8	Lower and upper limb (Long bone)	Measurements from Ruff et al. (1997); Vandermeersch (1981). Stature and BM own estimations from Carretero et al. (2012) and Arsuaga et al. (2015) formulae
Oberkassel 2	F	0.012	Late Pleistocene	Late Pleistocene	Germany	Europe	Europe	Late Pleist H. sapiens	UP modern humans	58.756	FHD	146.5	Upper limb (Long bone)	Measurements from Billy (1975); Ruff et al. (1997). Stature and BM own estimations from Carretero et al. (2012) and Arsuaga et al. (2015) formulae
Cap Blanc 1	F	0.014	Late Pleistocene	Late Pleistocene	France	Europe	Europe	Late Pleist H. sapiens	UP modern humans	59.4364	FHD	160.8	Upper limb (Long bone)	Measurements from Billy (1975); Ruff et al. (1997). Stature and BM own estimations from Carretero et al. (2012) and Arsuaga et al. (2015) formulae
Gough's Cave 1	M	0.0147	Late Pleistocene	Late Pleistocene	England	Europe	Europe	Late Pleist H. sapiens	UP modern humans	70.096	FHD	168	Lower limb (Long bone)	Measurements from Trinkaus (2003). Stature and BM own estimations from Carretero et al. (2012) and Arsuaga et al. (2015) formulae
Mirón 1	F	0.0155	Late Pleistocene	Late Pleistocene	Spain	Europe	Europe	Late Pleist H. sapiens	UP modern humans	56.9416	FHD	160.672	Lower limb (Foot)	Measurements from Carretero et al. (2015). Stature and BM own estimations from Pablos et al. (2013a) and Arsuaga et al. (2015) formulae
Minatogawa 1	M	0.017	Late Pleistocene	Late Pleistocene	Japan	Asia	Asia	Late Pleist H. sapiens	UP modern humans	63.292	FHD	152.9	Lower and upper limb (Long bone)	Measurements from Baba & Endo (1982). Stature and BM own estimations from Carretero et al. (2012) and Arsuaga et al. (2015) formulae
Minatogawa 2	F	0.017	Late Pleistocene	Late Pleistocene	Japan	Asia	Asia	Late Pleist H. sapiens	UP modern humans	48.55	FHD	144.8	Lower and upper limb (Long bone)	Measurements from Baba & Endo (1982). Stature and BM own estimations from Carretero et al. (2012) and Arsuaga et al. (2015) formulae
Minatogawa 3	F	0.017	Late Pleistocene	Late Pleistocene	Japan	Asia	Asia	Late Pleist H. sapiens	UP modern humans	50.818	FHD	149.3	Lower and upper limb (Long bone)	Measurements from Baba & Endo (1982). Stature and BM own estimations from Carretero et al. (2012) and Arsuaga et al. (2015) formulae
Minatogawa 4	F	0.017	Late Pleistocene	Late Pleistocene	Japan	Asia	Asia	Late Pleist H. sapiens	UP modern humans	47.416	FHD	147.7	Lower and upper limb (Long bone)	Measurements from Baba & Endo (1982). Stature and BM own estimations from Carretero et al. (2012) and Arsuaga et al. (2015) formulae
Minatogawa Q		0.017	Late Pleistocene	Late Pleistocene	Japan	Asia	Asia	Late Pleist H. sapiens	UP modern humans			162.104	Lower limb (Foot)	Measurements from Baba & Endo (1982). Stature own estimations from Pablos et al. (2013a)
Zhoukoudian-UC 105		0.018	Late Pleistocene	Late Pleistocene	China	Asia	Asia	Late Pleist H. sapiens	UP modern humans	71.8	FHD			Estimate from Trinkaus et al. (2014)
Zhoukoudian-UC 117		0.018	Late Pleistocene	Late Pleistocene	China	Asia	Asia	Late Pleist H. sapiens	UP modern humans	59	FHD			Estimate from Trinkaus et al. (2014)
Kubbaniya 1		0.0185	Late Pleistocene	Late Pleistocene	Egypt	Africa	Eastern Africa	Late Pleist H. sapiens	UP modern humans	71.8	FHD			Estimate from Trinkaus et al. (2014)
Mittlere Klause 1		0.0186	Late Pleistocene	Late Pleistocene	Germany	Europe	Europe	Late Pleist H. sapiens	UP modern humans	72	FHD			Estimate from Trinkaus et al. (2014)
Ohalo 2	M	0.019	Late Pleistocene	Late Pleistocene	Israel	Near East	Near East	Late Pleist H. sapiens	UP modern humans	74.8588	FHD	175	Lower and upper limb (Long bone)	Measurements from Ruff et al. (1997); Trinkaus & Ruff (2012); Gómez-Olivencia (Pers. Comm). Stature and BM own estimations from Carretero et al. (2012) and Arsuaga et al. (2015) formulae
Paglicci 25	F	0.023	Late Pleistocene	Late Pleistocene	Italy	Europe	Europe	Late Pleist H. sapiens	UP modern humans	61.7044	FHD	170.4	Lower and upper limb (Long bone)	Measurements from Ruff et al. (1997); Trinkaus (2011). Stature and BM own estimations from Carretero et al. (2012) and Arsuaga et al. (2015) formulae
Veneri 1	M	0.024	Late Pleistocene	Late Pleistocene	Italy	Europe	Europe	Late Pleist H. sapiens	UP modern humans	77.1268	FHD	177.1	Lower limb (Long bone)	Measurements from Trinkaus (2011). Stature and BM own estimations from Carretero et al. (2012) and Arsuaga et al. (2015) formulae
Veneri 2	F	0.024	Late Pleistocene	Late Pleistocene	Italy	Europe	Europe	Late Pleist H. sapiens	UP modern humans	74.1784	FHD	173.2	Lower limb (Long bone)	Measurements from Trinkaus (2011). Stature and BM own estimations from Carretero et al. (2012) and Arsuaga et al. (2015) formulae
Barma Grande 2	M	0.0245	Late Pleistocene	Late Pleistocene	Italy	Europe	Europe	Late Pleist H. sapiens	UP modern humans	82.3432	FHD	188.8	Lower and upper limb (Long bone)	Measurements from Ruff et al. (1997); Trinkaus (2011). Stature and BM own estimations from Carretero et al. (2012) and Arsuaga et al. (2015) formulae
Caviglione 1	F	0.025	Late Pleistocene	Late Pleistocene	Italy	Europe	Europe	Late Pleist H. sapiens	UP modern humans	68.0548	FHD	175.1	Lower and upper limb (Long bone)	Measurements from Ruff et al. (1997); Trinkaus (2011). Stature and BM own estimations from Carretero et al. (2012) and Arsuaga et al. (2015) formulae
Předmostí 1	F	0.0255	Late Pleistocene	Late Pleistocene	Czech Republic	Europe	Europe	Late Pleist H. sapiens	UP modern humans	56.488	FHD	153.7	Lower limb (Long bone)	Measurements from Ruff et al. (1997); Trinkaus (2011). Stature and BM own estimations from Carretero et al. (2012) and Arsuaga et al. (2015) formulae
Předmostí 3	M	0.0255	Late Pleistocene	Late Pleistocene	Czech Republic	Europe	Europe	Late Pleist H. sapiens	UP modern humans	70.096	FHD	182	Lower and upper limb (Long bone)	Measurements from Ruff et al. (1997); Trinkaus (2011). Stature and BM own estimations from Carretero et al. (2012) and Arsuaga et al. (2015) formulae
Předmostí 4	F	0.0255	Late Pleistocene	Late Pleistocene	Czech Republic	Europe	Europe	Late Pleist H. sapiens	UP modern humans	70.5496	FHD	168.2	Lower and upper limb (Long bone)	Measurements from Billy (1975); Ruff et al. (1997); Trinkaus (2011). Stature and BM own estimations from Carretero et al. (2012) and Arsuaga et al. (2015) formulae
Předmostí 9	M	0.0255	Late Pleistocene	Late Pleistocene	Czech Republic	Europe	Europe	Late Pleist H. sapiens	UP modern humans	58.756	FHD	169.9	Lower and upper limb (Long bone)	Measurements from Ruff et al. (1997); Trinkaus (2011). Stature and BM own estimations from Carretero et al. (2012) and Arsuaga et al. (2015) formulae
Předmostí 10	F	0.0255	Late Pleistocene	Late Pleistocene	Czech Republic	Europe	Europe	Late Pleist H. sapiens	UP modern humans	71.9104	FHD	163.4	Lower and upper limb (Long bone)	Measurements from Ruff et al. (1997); Trinkaus (2011). Stature and BM own estimations from Carretero et al. (2012) and Arsuaga et al. (2015) formulae
Předmostí 14	M	0.0255	Late Pleistocene	Late Pleistocene	Czech Republic	Europe	Europe	Late Pleist H. sapiens	UP modern humans	68.5084	FHD	173.6	Lower and upper limb (Long bone)	Measurements from Ruff et al. (1997); Trinkaus (2011). Stature and BM own estimations from Carretero et al. (2012) and Arsuaga et al. (2015) formulae
Dolní Vĕstonice 3	F	0.026	Late Pleistocene	Late Pleistocene	Czech Republic	Europe	Europe	Late Pleist H. sapiens	UP modern humans	55.8076	FHD	163.4	Lower and upper limb (Long bone)	Measurements from Ruff et al. (1997); Sládek et al. (2000). Stature and BM own estimations from Carretero et al. (2012) and Arsuaga et al. (2015) formulae
Dolní Vĕstonice 13	M	0.026	Late Pleistocene	Late Pleistocene	Czech Republic	Europe	Europe	Late Pleist H. sapiens	UP modern humans	71.23	FHD	171.6	Lower and upper limb (Long bone)	Measurements from Sládek et al. (2000). Stature and BM own estimations from Carretero et al. (2012) and Arsuaga et al. (2015) formulae
Dolní Vĕstonice 14	M	0.026	Late Pleistocene	Late Pleistocene	Czech Republic	Europe	Europe	Late Pleist H. sapiens	UP modern humans	79.3948	FHD	185	Lower and upper limb (Long bone)	Measurements from Ruff etal. (1997); Sládek et al. (2000). Stature and BM own estimations from Carretero et al. (2012) and Arsuaga et al. (2015) formulae
Dolní Vĕstonice 15	M	0.026	Late Pleistocene	Late Pleistocene	Czech Republic	Europe	Europe	Late Pleist H. sapiens	UP modern humans	69.7558	FHD	160.1	Lower and upper limb (Long bone)	Measurements from Sládek et al. (2000). Stature and BM own estimations from Carretero et al. (2012) and Arsuaga et al. (2015) formulae
Dolní Vĕstonice 16	M	0.026	Late Pleistocene	Late Pleistocene	Czech Republic	Europe	Europe	Late Pleist H. sapiens	UP modern humans	78.034	FHD	174.2	Lower and upper limb (Long bone)	Measurements from Sládek et al. (2000). Stature and BM own estimations from Carretero et al. (2012) and Arsuaga et al. (2015) formulae
Pavlov 1		0.026	Late Pleistocene	Late Pleistocene	Czech Republic	Europe	Europe	Late Pleist H. sapiens	UP modern humans			186.3	Lower and upper limb (Long bone)	Measurements from Sládek et al. (2000). Stature own estimations from Carretero et al. (2012) formulae
Sunghir 1	M	0.0275	Late Pleistocene	Late Pleistocene	Russia	Asia	Asia	Late Pleist H. sapiens	UP modern humans	78.9412	FHD	183.6	Lower and upper limb (Long bone)	Measurements from Trinkaus et al. (2014). Stature and BM own estimations from Carretero et al. (2012) and Arsuaga et al. (2015) formulae
Cro-magnon 1 (CM-1)	M	0.028	Late Pleistocene	Late Pleistocene	France	Europe	Europe	Late Pleist H. sapiens	UP modern humans	70.3228	FHD	172.1	Lower and upper limb (Long bone)	Measurements from McCown & Keith (1939); Ruff et al. (1997); Trinkaus (2011). Stature and BM own estimations from Carretero et al. (2012) and Arsuaga et al. (2015) formulae
Cro-magnon 4293		0.028	Late Pleistocene	Late Pleistocene	France	Europe	Europe	Late Pleist H. sapiens	UP modern humans			173.8	Upper limb (Long bone)	Measurements from Trinkaus (2011). Stature own estimations from Carretero et al. (2012) formulae
Cro-magnon 4297		0.028	Late Pleistocene	Late Pleistocene	France	Europe	Europe	Late Pleist H. sapiens	UP modern humans			178	Upper limb (Long bone)	Measurements from Trinkaus (2011). Stature own estimations from Carretero et al. (2012) formulae
Cro-magnon 4314	M	0.028	Late Pleistocene	Late Pleistocene	France	Europe	Europe	Late Pleist H. sapiens	UP modern humans	70.096	FHD			Measurements from Trinkaus (2011). BM own estimations from Arsuaga et al. (2015) formulae
Cro-magnon 4315	M	0.028	Late Pleistocene	Late Pleistocene	France	Europe	Europe	Late Pleist H. sapiens	UP modern humans	73.498	FHD			Measurements from Ruff et al. (1997). BM own estimations from Arsuaga et al. (2015) formulae
Cro-magnon 4317		0.028	Late Pleistocene	Late Pleistocene	France	Europe	Europe	Late Pleist H. sapiens	UP modern humans	61.7044	FHD			Measurements from Ruff et al. (1997). BM own estimations from Arsuaga et al. (2015) formulae
Cro-magnon 4321		0.028	Late Pleistocene	Late Pleistocene	France	Europe	Europe	Late Pleist H. sapiens	UP modern humans	61.2508	FHD			Measurements from Trinkaus (2011). BM own estimations from Arsuaga et al. (2015) formulae
Cro-magnon 4322		0.028	Late Pleistocene	Late Pleistocene	France	Europe	Europe	Late Pleist H. sapiens	UP modern humans			178.9	Lower limb (Long bone)	Measurements from Trinkaus (2011). Stature own estimations from Carretero et al. (2012) formulae
Cro-magnon 4324		0.028	Late Pleistocene	Late Pleistocene	France	Europe	Europe	Late Pleist H. sapiens	UP modern humans			160	Lower limb (Long bone)	Measurements from Trinkaus (2011). Stature own estimations from Carretero et al. (2012) formulae
Cro-magnon 4330		0.028	Late Pleistocene	Late Pleistocene	France	Europe	Europe	Late Pleist H. sapiens	UP modern humans			173.7	Lower limb (Long bone)	Measurements from Trinkaus (2011). Stature own estimations from Carretero et al. (2012) formulae
Cro-magnon 4337	F	0.028	Late Pleistocene	Late Pleistocene	France	Europe	Europe	Late Pleist H. sapiens	UP modern humans	81.0507	Lower limb (Foot)	170.223	Lower limb (Foot)	Own measurements. Stature and BM own estimations from Pablos et al. (2013a) and McHenry (1992) formulae
Cro-magnon 4345-Bis		0.028	Late Pleistocene	Late Pleistocene	France	Europe	Europe	Late Pleist H. sapiens	UP modern humans			170.639	Lower limb (Foot)	Own measurements. Stature own estimations from Pablos et al. (2013a) formulae
Cro-magnon 4345		0.028	Late Pleistocene	Late Pleistocene	France	Europe	Europe	Late Pleist H. sapiens	UP modern humans			171.933	Lower limb (Foot)	Own measurements. Stature own estimations from Pablos et al. (2013a) formulae
Cro-magnon 4346		0.028	Late Pleistocene	Late Pleistocene	France	Europe	Europe	Late Pleist H. sapiens	UP modern humans			169.649	Lower limb (Foot)	Own measurements. Stature own estimations from Pablos et al. (2013a) formulae
Cro-magnon 4347		0.028	Late Pleistocene	Late Pleistocene	France	Europe	Europe	Late Pleist H. sapiens	UP modern humans			169.839	Lower limb (Foot)	Own measurements. Stature own estimations from Pablos et al. (2013a) formulae
Cro-magnon 4348		0.028	Late Pleistocene	Late Pleistocene	France	Europe	Europe	Late Pleist H. sapiens	UP modern humans			169.974	Lower limb (Foot)	Own measurements. Stature own estimations from Pablos et al. (2013a) formulae
Paviland 1	M	0.028	Late Pleistocene	Late Pleistocene	England	Europe	Europe	Late Pleist H. sapiens	UP modern humans	73.9516	FHD	176.5	Lower and upper limb (Long bone)	Measurements from Trinkaus (2000). Stature and BM own estimations from Carretero et al. (2012) and Arsuaga et al. (2015) formulae
Rochette 1		0.03	Late Pleistocene	Late Pleistocene	France	Europe	Europe	Late Pleist H. sapiens	UP modern humans	66.694	FHD			Measurements from Ruff et al. (1997). BM own estimations from Arsuaga et al. (2015) formulae
Abri Pataud 1	F	0.031	Late Pleistocene	Late Pleistocene	France	Europe	Europe	Late Pleist H. sapiens	UP modern humans	69.7011	Lower limb (Foot)	162.2	Upper limb (Long bone)	Measurements from Billy (1975) and own data. Stature and BM own estimations from Carretero et al. (2012) and McHenry (1992) formulae
Mladeč 21	F	0.031	Late Pleistocene	Late Pleistocene	Czech Republic	Europe	Europe	Late Pleist H. sapiens	UP modern humans	65.56	FHD			Measurements from Trinkaus et al. (2014). BM own estimations from Arsuaga et al. (2015) formulae
Mladeč 22		0.031	Late Pleistocene	Late Pleistocene	Czech Republic	Europe	Europe	Late Pleist H. sapiens	UP modern humans	78.4876	FHD			Measurements from Trinkaus et al. (2014). BM own estimations from Arsuaga et al. (2015) formulae
Mladeč 24		0.031	Late Pleistocene	Late Pleistocene	Czech Republic	Europe	Europe	Late Pleist H. sapiens	UP modern humans			191.6	Upper limb (Long bone)	Measurements from Trinkaus (2011). Stature own estimations from Carretero et al. (2012) formulae
Mladeč 27		0.031	Late Pleistocene	Late Pleistocene	Czech Republic	Europe	Europe	Late Pleist H. sapiens	UP modern humans			176.9	Lower limb (Long bone)	Measurements from Trinkaus (2011). Stature own estimations from Carretero et al. (2012) formulae
Mladeč 30		0.031	Late Pleistocene	Late Pleistocene	Czech Republic	Europe	Europe	Late Pleist H. sapiens	UP modern humans	91.2968	Lower limb (Foot)	173.349	Lower limb (Foot)	Measurements from Trinkaus et al. (2006). Stature and BM own estimations from Pablos et al. (2013a) and McHenry (1992) formulae
Spy 2	M	0.033	Late Pleistocene	Late Pleistocene	Belgium	Europe	Europe	Neanderthals	H. neanderthalensis	82.57	FHD	158.6	Lower limb (Long bone)	Measurements from Endo & Kimura (1970); Heim (1982). Stature and BM own estimations from Carretero et al. (2012) and Arsuaga et al. (2015) formulae
Spy 25B		0.033	Late Pleistocene	Late Pleistocene	Belgium	Europe	Europe	Neanderthals	H. neanderthalensis			161.208	Lower limb (Foot)	Measurements from Pablos et al. (2017) and Lorenzo (Pers. Comm). Stature own estimations from Pablos et al. (2013a) formulae
Spy 25C		0.033	Late Pleistocene	Late Pleistocene	Belgium	Europe	Europe	Neanderthals	H. neanderthalensis			157.872	Lower limb (Foot)	Measurements from Pablos et al. (2017) and Lorenzo (Pers. Comm). Stature own estimations from Pablos et al. (2013a) formulae
Spy 25D		0.033	Late Pleistocene	Late Pleistocene	Belgium	Europe	Europe	Neanderthals	H. neanderthalensis			160.298	Lower limb (Foot)	Measurements from Pablos et al. (2017) and Lorenzo (Pers. Comm). Stature own estimations from Pablos et al. (2013a) formulae
Neandertal 1 (Feldhofer)	M	0.04	Late Pleistocene	Late Pleistocene	Germany	Europe	Europe	Neanderthals	H. neanderthalensis	81.436	FHD	165.6	Lower and upper limb (Long bone)	Measurements from Heim (1982); Arsuaga et al. (2015). Stature and BM own estimations from Carretero et al. (2012) and Arsuaga et al. (2015) formulae
Baigara (talus)	M	0.04	Late Pleistocene	Late Pleistocene	Siberia	Asia	Asia	?	?	86.6	Lower limb (Foot)	173.3	Lower limb (Foot)	Measurements from Kuzmin et al. (2009). Stature and BM own estimations from Pablos et al. (2013a) and McHenry (1992) formulae
Tianyuan 1		0.0405	Late Pleistocene	Late Pleistocene	China	Asia	Asia	Late Pleist H. sapiens	MP Homo sapiens	71.4253	Lower limb (Foot)	171.874	Lower limb (Foot)	Measurements from Shang & Trinkaus (2010). Stature and BM own estimations from Pablos et al. (2013a) and McHenry (1992) formulae
La Quina H1		0.042	Late Pleistocene	Late Pleistocene	France	Europe	Europe	Neanderthals	H. neanderthalensis	72.6762	Lower limb (Foot)	168.828	Lower limb (Foot)	Own measurements. Stature and BM own estimations from Pablos et al. (2013a) and McHenry (1992) formulae
La Quina H5	F	0.042	Late Pleistocene	Late Pleistocene	France	Europe	Europe	Neanderthals	H. neanderthalensis			161	Upper limb (Long bone)	Measurements from Heim (1982); Trinkaus (2011). Stature own estimations from Carretero et al. (2012) formulae
Moros de la Gabasa (Gal. Rev.439)	F	0.045	Late Pleistocene	Late Pleistocene	Spain	Europe	Europe	Neanderthals	H. neanderthalensis			157.936	Lower limb (Foot)	Measurements from Lorenzo & Montes (2001). Stature own estimations from Pablos et al. (2013a)
Sima de las Palomas 77		0.045	Late Pleistocene	Late Pleistocene	Spain	Europe	Europe	Neanderthals	H. neanderthalensis	66.9208	FHD			Measurements from Walker et al. (2011b). BM own estimations from Arsuaga et al. (2015) formulae
Sima de las Palomas 92		0.045	Late Pleistocene	Late Pleistocene	Spain	Europe	Europe	Neanderthals	H. neanderthalensis	63.7456	FHD	152.6	Lower limb (Long bone)	Measurements from Walker et al. (2011a). Stature and BM own estimations from Carretero et al. (2012) and Arsuaga et al. (2015) formulae
Sima de las Palomas 96	F	0.045	Late Pleistocene	Late Pleistocene	Spain	Europe	Europe	Neanderthals	H. neanderthalensis	61.024	FHD	149.2	Lower and upper limb (Long bone)	Measurements from Walker et al. (2011a). Stature and BM own estimations from Carretero et al. (2012) and Arsuaga et al. (2015) formulae
La Ferrassie 1	M	0.047	Late Pleistocene	Late Pleistocene	France	Europe	Europe	Neanderthals	H. neanderthalensis	90.508	FHD	171.6	Lower and upper limb (Long bone)	Measurements from Heim (1982). Stature and BM own estimations from Carretero et al. (2012) and Arsuaga et al. (2015) formulae
La Ferrassie 2	F	0.047	Late Pleistocene	Late Pleistocene	France	Europe	Europe	Neanderthals	H. neanderthalensis	67.828	FHD	148.7	Lower and upper limb (Long bone)	Measurements from Heim (1982). Stature and BM own estimations from Carretero et al. (2012) and Arsuaga et al. (2015) formulae
Shanidar 1	M	0.0475	Late Pleistocene	Late Pleistocene	Iraq	Near East	Near East	Neanderthals	H. neanderthalensis	67.8441	Lower limb (Foot)	167.2	Lower and upper limb (Long bone)	Measurements from Trinkaus (1983) and own data. Stature and BM own estimations from Carretero et al. (2012) and McHenry (1992) formulae
Shanidar 2	M	0.0475	Late Pleistocene	Late Pleistocene	Iraq	Near East	Near East	Neanderthals	H. neanderthalensis			154.8	Lower limb (Long bone)	Measurements from Trinkaus (1983). Stature own estimations from Carretero et al. (2012) formulae
Shanidar 3	M	0.0475	Late Pleistocene	Late Pleistocene	Iraq	Near East	Near East	Neanderthals	H. neanderthalensis	72.7125	Lower limb (Foot)	166.4	Upper limb (Long bone)	Measurements from Trinkaus (1983). Stature and BM own estimations from Carretero et al. (2012) and McHenry (1992) formulae
Shanidar 4	M	0.0475	Late Pleistocene	Late Pleistocene	Iraq	Near East	Near East	Neanderthals	H. neanderthalensis	74.632	FHD	162.5	Lower and upper limb (Long bone)	Measurements from Trinkaus (1983). Stature and BM own estimations from Carretero et al. (2012) and Arsuaga et al. (2015) formulae
Shanidar 5	M	0.0475	Late Pleistocene	Late Pleistocene	Iraq	Near East	Near East	Neanderthals	H. neanderthalensis	71.23	FHD	163.6	Lower and upper limb (Long bone)	Measurements from Trinkaus (1983). Stature and BM own estimations from Carretero et al. (2012) and Arsuaga et al. (2015) formulae
Shanidar 6	F	0.0475	Late Pleistocene	Late Pleistocene	Iraq	Near East	Near East	Neanderthals	H. neanderthalensis			150.5	Lower and upper limb (Long bone)	Measurements from Trinkaus (1983; 2011). Stature and BM own estimations from Carretero et al. (2012) and Arsuaga et al. (2015) formulae
Shanidar 8	F	0.0475	Late Pleistocene	Late Pleistocene	Iraq	Near East	Near East	Neanderthals	H. neanderthalensis			159.293	Lower limb (Foot)	Measurements from Trinkaus (1983). Stature own estimations from Pablos et al. (2013a) formulae
SDR-035+SDR-041	M	0.049	Late Pleistocene	Late Pleistocene	Sidrón, Spain	Europe	Europe	Neanderthals	H. neanderthalensis			160.4	Upper limb (Long bone)	Measurements from Rosas et al. (2015). Stature own estimations from Carretero et al. (2012) formulae
SDR-054+SDR-055+SDR-056	M	0.049	Late Pleistocene	Late Pleistocene	Sidrón, Spain	Europe	Europe	Neanderthals	H. neanderthalensis			167.2	Upper limb (Long bone)	Estimate from Carretero et al. (2012)
SDR-1609		0.049	Late Pleistocene	Late Pleistocene	Sidrón, Spain	Europe	Europe	Neanderthals	H. neanderthalensis	82.57	FHD			Measurements from Trinkaus (2011). BM own estimations from Arsuaga et al. (2015) formulae
Fond-de-Foret 1		0.05	Late Pleistocene	Late Pleistocene	Belgium	Europe	Europe	Neanderthals	H. neanderthalensis	73.5	FHD			Measurements from Trinkaus (2011). BM own estimations from Arsuaga et al. (2015) formulae
La Chapelle-aux-Saints 1	M	0.051	Late Pleistocene	Late Pleistocene	France	Europe	Europe	Neanderthals	H. neanderthalensis	81.6628	FHD	162.5	Upper limb (Long bone)	Measurements from Heim (1982); Ruff et al. (1997). Stature and BM own estimations from Carretero et al. (2012) and Arsuaga et al. (2015) formulae
Amud 1	M	0.06	Late Pleistocene	Late Pleistocene	Israel	Near East	Near East	Neanderthals	H. neanderthalensis	72.1	FHD1	175.7	Lower limb (Long bone)	Measurements from Endo & Kimura (1970); Arsuaga et al. (2015). Stature and BM own estimations from Carretero et al. (2012) and Arsuaga et al. (2015) formulae
Kebara 2	M	0.06	Late Pleistocene	Late Pleistocene	Israel	Near East	Near East	Neanderthals	H. neanderthalensis	72.4	FHD1	172	Upper limb (Long bone)	Measurements from Carretero et al. (2012); Arsuaga et al. (2015). Stature and BM own estimations from Carretero et al. (2012) and Arsuaga et al. (2015) formulae
Kebara 9	F	0.06	Late Pleistocene	Late Pleistocene	Israel	Near East	Near East	Neanderthals	H. neanderthalensis			157.961	Lower limb (Foot)	Measurements from Courtaud (1989). Stature own estimations from Pablos et al. (2013a) formulae
Regourdou 1	M?	0.066	Late Pleistocene	Late Pleistocene	France	Europe	Europe	Neanderthals	H. neanderthalensis	64.4236	Lower limb (Foot)	162.3	Upper limb (Long bone)	Measurements from Vandermeersch & Trinkaus (1995) and own data. Stature and BM own estimations from Carretero et al. (2012) and McHenry (1992) formulae
Regourdou 2	M	0.066	Late Pleistocene	Late Pleistocene	France	Europe	Europe	Neanderthals	H. neanderthalensis			181.193	Lower limb (Foot)	Own measurements. Stature own estimations from Pablos et al. (2013a) formulae
Subalyuk 1	F	0.066	Late Pleistocene	Late Pleistocene	Hungary	Europe	Europe	Neanderthals	H. neanderthalensis			160.459	Lower limb (Foot)	Measurements from Bartucz (1940). Stature own estimations from Pablos et al. (2013a) formulae
Liujiang 1	F	0.07	Late Pleistocene	Late Pleistocene	China	Asia	Asia	Late Pleist H. sapiens	MP Homo sapiens	42.7	FHD			Estimate from Trinkaus et al. (2014)
Combe Grenal 30		0.07	Late Pleistocene	Late Pleistocene	France	Europe	Europe	Neanderthals	H. neanderthalensis	63.5	Lower limb (Foot)			Measurements from Garralda & Vandermeersch (2000). BM own estimations from McHenry (1992) formulae
Moula Guercy M-D2-587		0.072	Late Pleistocene	Late Pleistocene	France	Europe	Europe	Neanderthals	H. neanderthalensis			172.999	Lower limb (Foot)	Measurements from Mersey et al (2013). Stature own estimations from Pablos et al. (2013a) formulae
Ngandong B (tibia)		0.075	Late Pleistocene	Late Pleistocene	Java	Asia	Asia	?	?			169.1	Lower limb (Long bone)	Estimate from Carretero et al. (2012)
LB1	F	0.08	Late Pleistocene	Late Pleistocene	Indonesia	Asia	Asia	Other	Homo floresiensis	34.1	Lower limb (Foot)	104.2	Lower limb (Long bone)	Stature from Baab et al. (2016); Measurements from Brown et al. (2004) and Jungers et al. (2009); BM own estimations from McHenry (1992) formulae
Qafzeh 3	F	0.091	Late Pleistocene	Late Pleistocene	Israel	Near East	Near East	Late Pleist H. sapiens	MP Homo sapiens	46.7478	Lower limb (Foot)	164.8	Lower limb (Long bone)	Measurements from Vandermeersch (1981). Stature and BM own estimations from Carretero et al. (2012) and McHenry (1992) formulae
Qafzeh 7	F	0.091	Late Pleistocene	Late Pleistocene	Israel	Near East	Near East	Late Pleist H. sapiens	MP Homo sapiens			171.8	Upper limb (Long bone)	Measurements from Vandermeersch (1981). Stature own estimations from Carretero et al. (2012) formulae
Qafzeh 8	M	0.091	Late Pleistocene	Late Pleistocene	Israel	Near East	Near East	Late Pleist H. sapiens	MP Homo sapiens	59.898	Lower limb (Foot)	191.4	Lower and upper limb (Long bone)	Measurements from Vandermeersch (1981). Stature and BM own estimations from Carretero et al. (2012) and McHenry (1992) formulae
Qafzeh 9	F	0.091	Late Pleistocene	Late Pleistocene	Israel	Near East	Near East	Late Pleist H. sapiens	MP Homo sapiens	64.426	FHD	172.5	Lower and upper limb (Long bone)	Measurements from Vandermeersch (1981). Stature and BM own estimations from Carretero et al. (2012) and Arsuaga et al. (2015) formulae
Klasies River (Mt I)	M	0.1	Late Pleistocene	Late Pleistocene	South Africa	Africa	Southern Africa	Late Pleist H. sapiens	MP Homo sapiens			164.13	Lower limb (Foot)	Measurements from Rightmire et al. (2006). Stature own estimations from Pablos et al. (2013a) formulae
Klasies River (Mt II)		0.1	Late Pleistocene	Late Pleistocene	South Africa	Africa	Southern Africa	Late Pleist H. sapiens	MP Homo sapiens			178.582	Lower limb (Foot)	Measurements from Rightmire et al. (2006). Stature own estimations from Pablos et al. (2013a) formulae
Kiik-Koba 1	M	0.1	Late Pleistocene	Late Pleistocene	Russia	Asia	Asia	Neanderthals	H. neanderthalensis	80.2	Lower limb (Foot)	162.7	Lower limb (Long bone)	Measurementes from Bonch-Osmolovski (1954) and own data. Stature and BM own estimations from Carretero et al. (2012) and Pablos et al. (2013a) formulae
Skhul 3	M	0.119	Late Pleistocene	Late Pleistocene	Israel	Near East	Near East	Late Pleist H. sapiens	MP Homo sapiens			180.6	Lower limb (Long bone)	Measurementes from Endo & kimura (1970). Stature own estimations from Carretero et al. (2012) formulae
Skhul 4	M	0.119	Late Pleistocene	Late Pleistocene	Israel	Near East	Near East	Late Pleist H. sapiens	MP Homo sapiens	72.364	FHD	182	Lower and upper limb (Long bone)	Measurementes from McCown & Keith (1939). Stature and BM own estimations from Carretero et al. (2012) and Arsuaga et al. (2015) formulae
Skhul 5	M	0.119	Late Pleistocene	Late Pleistocene	Israel	Near East	Near East	Late Pleist H. sapiens	MP Homo sapiens	76.9	FHD	181.6	Lower and upper limb (Long bone)	Measurementes from McCown & Keith (1939). Stature and BM own estimations from Carretero et al. (2012) and Arsuaga et al. (2015) formulae
Skhul 6	M	0.119	Late Pleistocene	Late Pleistocene	Israel	Near East	Near East	Late Pleist H. sapiens	MP Homo sapiens	68.962	FHD	177.9	Lower limb (Long bone)	Measurementes from McCown & Keith (1939). Stature and BM own estimations from Carretero et al. (2012) and Arsuaga et al. (2015) formulae
Skhul 7	F	0.119	Late Pleistocene	Late Pleistocene	Israel	Near East	Near East	Late Pleist H. sapiens	MP Homo sapiens	57.9329	Lower limb (Foot)	158.5	Lower and upper limb (Long bone)	Measurementes from McCown & Keith (1939). Stature and BM own estimations from Carretero et al. (2012) and McHenry (1992) formulae
Skhul 9	M	0.119	Late Pleistocene	Late Pleistocene	Israel	Near East	Near East	Late Pleist H. sapiens	MP Homo sapiens	73.9516	FHD			Measurementes from Ruff et al. (1997). BM own estimations from Arsuaga et al. (2015) formulae
Krapina 207	M	0.13	Middle Pleistocene	Middle Pleistocene (late)	Croatia	Europe	Europe	Neanderthals	H. neanderthalensis	66.0136	FHD1			Measurementes from Arsuaga et al. (2015). BM own estimations from Arsuaga et al. (2015) formulae
Krapina 208		0.13	Middle Pleistocene	Middle Pleistocene (late)	Croatia	Europe	Europe	Neanderthals	H. neanderthalensis	68.5084	FHD1			Measurementes from Arsuaga et al. (2015). BM own estimations from Arsuaga et al. (2015) formulae
Krapina 209		0.13	Middle Pleistocene	Middle Pleistocene (late)	Croatia	Europe	Europe	Neanderthals	H. neanderthalensis	67.3744	FHD1			Measurementes from Arsuaga et al. (2015). BM own estimations from Arsuaga et al. (2015) formulae
Krapina 213		0.13	Middle Pleistocene	Middle Pleistocene (late)	Croatia	Europe	Europe	Neanderthals	H. neanderthalensis	83.0236	FHD			Measurementes from Ruff et al. (1997). BM own estimations from Arsuaga et al. (2015) formulae
Krapina 214		0.13	Middle Pleistocene	Middle Pleistocene (late)	Croatia	Europe	Europe	Neanderthals	H. neanderthalensis	63.7456	FHD			Measurementes from Ruff et al. (1997). BM own estimations from Arsuaga et al. (2015) formulae
Krapina foot A2	F	0.13	Middle Pleistocene	Middle Pleistocene (late)	Croatia	Europe	Europe	Neanderthals	H. neanderthalensis	59.1873	Lower limb (Foot)	163.17	Lower limb (Foot)	Own measurements. Stature and BM own estimations from Pablos et al. (2013a) and McHenry (1992) formulae
Krapina 236	F	0.13	Middle Pleistocene	Middle Pleistocene (late)	Croatia	Europe	Europe	Neanderthals	H. neanderthalensis	59.7397	Lower limb (Foot)	160.042	Lower limb (Foot)	Own measurements. Stature and BM own estimations from Pablos et al. (2013a) and McHenry (1992) formulae
Krapina 237	M	0.13	Middle Pleistocene	Middle Pleistocene (late)	Croatia	Europe	Europe	Neanderthals	H. neanderthalensis	77.5175	Lower limb (Foot)	171.104	Lower limb (Foot)	Measurements from Trinkaus (1975a; 1975b). Stature and BM own estimations from Pablos et al. (2013a) and McHenry (1992) formulae
Krapina 238.1		0.13	Middle Pleistocene	Middle Pleistocene (late)	Croatia	Europe	Europe	Neanderthals	H. neanderthalensis	52.958	Lower limb (Foot)			Measurements from Trinkaus (1975b). BM own estimations from McHenry (1992) formulae
Krapina 238.2+238.7		0.13	Middle Pleistocene	Middle Pleistocene (late)	Croatia	Europe	Europe	Neanderthals	H. neanderthalensis			164.247	Lower limb (Foot)	Measurements from Trinkaus (1975b). Stature own estimations from Pablos et al. (2013a) formulae
Krapina 248.1		0.13	Middle Pleistocene	Middle Pleistocene (late)	Croatia	Europe	Europe	Neanderthals	H. neanderthalensis			169.92	Lower limb (Foot)	Measurements from Trinkaus (1975b). Stature own estimations from Pablos et al. (2013a) formulae
Lezetxiki	M	0.164	Middle Pleistocene	Middle Pleistocene (late)	Spain	Europe	Europe	Neanderthals	H. neanderthalensis			166.8	Upper limb (Long bone)	Measurements from Basabe (1966). Stature own estimations from Carretero et al. (2012) formulae
Tabun C1	F	0.17	Middle Pleistocene	Middle Pleistocene (late)	Israel	Near East	Near East	Neanderthals	H. neanderthalensis	54.22	FHD	153.1	Lower and upper limb (Long bone)	Measurements from McCown & Keith (1939). Stature and BM own estimations from Carretero et al. (2012) and Arsuaga et al. (2015) formulae
Omo Kibish 1	F?	0.195	Middle Pleistocene	Middle Pleistocene (late)	Ethiopia	Africa	Eastern Africa	Late Pleist H. sapiens	MP Homo sapiens	54.1	Lower limb (Foot)	163.3	Lower limb (Foot)	Measurements from Pearson et al. (2008). Stature and BM own estimations from Pablos et al. (2013a) and McHenry (1992) formulae
Jinniushan 1	F	0.2	Middle Pleistocene	Middle Pleistocene (late)	China	Asia	Asia	Early Mid-Pleistocene Homo	Homo erectus sl	77.3536	FHD1	168.8	Upper limb (Long bone)	Measurements from Rosenberg et al. (2006). Stature and BM own estimations from Carretero et al. (2012) and Arsuaga et al. (2015) formulae
Le Prince 1 (coxal)	F	0.2	Middle Pleistocene	Middle Pleistocene (late)	France	Europe	Europe	?	?	76.2196	FHD1			Measurements from de Lumley (1972). BM own estimations from Arsuaga et al. (2015) formulae
Sedia del Diavolo 2	F	0.25	Middle Pleistocene	Middle Pleistocene (late)	Italy	Europe	Europe	Neanderthals	H. neanderthalensis			159.658	Lower limb (Foot)	Measurements from Mallegni & Busoni (1986). Stature estimations from Pablos et al. (2013a) formulae
U.W. 101-00213		0.286	Middle Pleistocene	Middle Pleistocene (late)	South Africa	Africa	Southern Africa	Homo naledi	Homo naledi	35.7	Lower limb (Long bone)		Lower limb (Long bone)	Measurements and estimates from Garvin et al. (2017) using the methodology of Grabowski et al. (2015)
U.W. 101-00313		0.286	Middle Pleistocene	Middle Pleistocene (late)	South Africa	Africa	Southern Africa	Homo naledi	Homo naledi	43.5	Lower limb (Long bone)		Lower limb (Long bone)	Measurements and estimates from Garvin et al. (2017) using the methodology of Grabowski et al. (2015)
U.W. 101-01813		0.286	Middle Pleistocene	Middle Pleistocene (late)	South Africa	Africa	Southern Africa	Homo naledi	Homo naledi	34.3	Lower limb (Long bone)		Lower limb (Long bone)	Measurements and estimates from Garvin et al. (2017) using the methodology of Grabowski et al. (2015)
U.W. 101-39813		0.286	Middle Pleistocene	Middle Pleistocene (late)	South Africa	Africa	Southern Africa	Homo naledi	Homo naledi	35.3	Lower limb (Long bone)		Lower limb (Long bone)	Measurements and estimates from Garvin et al. (2017) using the methodology of Grabowski et al. (2015)
U.W. 101-113613		0.286	Middle Pleistocene	Middle Pleistocene (late)	South Africa	Africa	Southern Africa	Homo naledi	Homo naledi	33.5	Lower limb (Long bone)		Lower limb (Long bone)	Measurements and estimates from Garvin et al. (2017) using the methodology of Grabowski et al. (2015)
U.W. 101-139113		0.286	Middle Pleistocene	Middle Pleistocene (late)	South Africa	Africa	Southern Africa	Homo naledi	Homo naledi	36.1	Lower limb (Long bone)		Lower limb (Long bone)	Measurements and estimates from Garvin et al. (2017) using the methodology of Grabowski et al. (2015)
U.W. 101-147513		0.286	Middle Pleistocene	Middle Pleistocene (late)	South Africa	Africa	Southern Africa	Homo naledi	Homo naledi	39.7	Lower limb (Long bone)		Lower limb (Long bone)	Measurements and estimates from Garvin et al. (2017) using the methodology of Grabowski et al. (2015)
U.W. 101-148213		0.286	Middle Pleistocene	Middle Pleistocene (late)	South Africa	Africa	Southern Africa	Homo naledi	Homo naledi	42.1	Lower limb (Long bone)		Lower limb (Long bone)	Measurements and estimates from Garvin et al. (2017) using the methodology of Grabowski et al. (2015)
U.W. 101-484		0.286	Middle Pleistocene	Middle Pleistocene (late)	South Africa	Africa	Southern Africa	Homo naledi	Homo naledi			143.2	Lower limb (Long bone)
U.W. 101-283		0.286	Middle Pleistocene	Middle Pleistocene (late)	South Africa	Africa	Southern Africa	Homo naledi	Homo naledi			141.1	Upper limb (Long bone)
Broken Hill E689 (Femur)		0.4	Middle Pleistocene	Middle Pleistocene (middle)	Zambia	Africa	Southern Africa	Early Mid-Pleistocene Homo	Mid-Pleistocene Homo	75.766	FHD			Measurements from Ruff et al. (1997). BM estimations from Arsuaga et al. (2015) formulae
Broken Hill E691 (Tibia)	M?	0.4	Middle Pleistocene	Middle Pleistocene (middle)	Zambia	Africa	Southern Africa	Early Mid-Pleistocene Homo	Mid-Pleistocene Homo			184.2	Lower limb (Long bone)	Measurements from Trinkaus (2009). Stature own estimations from Carretero et al. (2012) formulae
Broken Hill E907 (Femur)		0.4	Middle Pleistocene	Middle Pleistocene (middle)	Zambia	Africa	Southern Africa	Early Mid-Pleistocene Homo	Mid-Pleistocene Homo	82.57	FHD			Measurements from Ruff et al. (1997). BM estimations from Arsuaga et al. (2015) formulae
ThI94-UA28-7		0.4	Middle Pleistocene	Middle Pleistocene (middle)	Thomas Quarry (Morocco)	Africa	Eastern Africa	Early Mid-Pleistocene Homo	Mid-Pleistocene Homo	59.8	Long bone			Measurements from Daujeard et al. 2016 (Table 1); estimated with own regressions (Will & Stock, 2015; Femoral AP/ML diameters)
AT-489		0.43	Middle Pleistocene	Middle Pleistocene (middle)	Sima Huesos; Spain	Europe	Europe	SH hominins	Mid-Pleistocene Homo			166.25	Lower limb (Foot)	Measurements from Pablos et al. (2014). Stature own estimations from Pablos et al. (2013a) formulae
AT-575		0.43	Middle Pleistocene	Middle Pleistocene (middle)	Sima Huesos; Spain	Europe	Europe	SH hominins	Mid-Pleistocene Homo	64.8	Lower limb (Foot)	166.95	Lower limb (Foot)	Measurements from Pablos et al. (2013b). Stature and BM own estimations from Pablos et al. (2013a) and McHenry (1992) formulae
AT-800 (coxal)	M	0.43	Middle Pleistocene	Middle Pleistocene (middle)	Sima Huesos; Spain	Europe	Europe	SH hominins	Mid-Pleistocene Homo	75.766	FHD1			Measurements from Arsuaga et al. (1999). BM own estimations from Arsuaga et al. (2015) formulae
AT-835+AT-2501 (coxal)	M	0.43	Middle Pleistocene	Middle Pleistocene (middle)	Sima Huesos; Spain	Europe	Europe	SH hominins	Mid-Pleistocene Homo	77.8072	FHD1			Measurements from Arsuaga et al. (1999). BM own estimations from Arsuaga et al. (2015) formulae
AT-859		0.43	Middle Pleistocene	Middle Pleistocene (middle)	Sima Huesos; Spain	Europe	Europe	SH hominins	Mid-Pleistocene Homo	63.8	Lower limb (Foot)			Measurements from Pablos et al. (2013b). BM own estimations from McHenry (1992) formulae
AT-860	F	0.43	Middle Pleistocene	Middle Pleistocene (middle)	Sima Huesos; Spain	Europe	Europe	SH hominins	Mid-Pleistocene Homo	62.5	Lower limb (Foot)	161	Lower limb (Foot)	Measurements from Pablos et al. (2013b). Stature and BM own estimations from Pablos et al. (2013a) and McHenry (1992) formulae
AT-1004 (coxal)	F	0.43	Middle Pleistocene	Middle Pleistocene (middle)	Sima Huesos; Spain	Europe	Europe	SH hominins	Mid-Pleistocene Homo	66.2404	FHD1			Measurements from Arsuaga et al. (1999). BM own estimations from Arsuaga et al. (2015) formulae
AT-1480		0.43	Middle Pleistocene	Middle Pleistocene (middle)	Sima Huesos; Spain	Europe	Europe	SH hominins	Mid-Pleistocene Homo	72.4	Lower limb (Foot)			Measurements from Pablos et al. (2013b). BM own estimations from McHenry (1992) formulae
AT-1700		0.43	Middle Pleistocene	Middle Pleistocene (middle)	Sima Huesos; Spain	Europe	Europe	SH hominins	Mid-Pleistocene Homo			170.9	Lower limb (Foot)	Measurements from Pablos et al. (2013b). Stature own estimations from Pablos et al. (2013a) formulae
AT-1832		0.43	Middle Pleistocene	Middle Pleistocene (middle)	Sima Huesos; Spain	Europe	Europe	SH hominins	Mid-Pleistocene Homo	65.8	Lower limb (Foot)			Measurements from Pablos et al. (2013b). BM own estimations from McHenry (1992) formulae
AT-1930	F	0.43	Middle Pleistocene	Middle Pleistocene (middle)	Sima Huesos; Spain	Europe	Europe	SH hominins	Mid-Pleistocene Homo	66.1	Lower limb (Foot)	162.8	Lower limb (Foot)	Measurements from Pablos et al. (2013b). Stature and BM own estimations from Pablos et al. (2013a) and McHenry (1992) formulae
AT-2350 (coxal)	M	0.43	Middle Pleistocene	Middle Pleistocene (middle)	Sima Huesos; Spain	Europe	Europe	SH hominins	Mid-Pleistocene Homo	75.766	FHD1			Measurements from Arsuaga et al. (1999). BM own estimations from Arsuaga et al. (2015) formulae
AT-2466	F	0.43	Middle Pleistocene	Middle Pleistocene (middle)	Sima Huesos; Spain	Europe	Europe	SH hominins	Mid-Pleistocene Homo			160	Lower limb (Foot)	Measurements from Pablos et al. (2014). Stature own estimations from Pablos et al. (2013a) formulae
AT-2803	M	0.43	Middle Pleistocene	Middle Pleistocene (middle)	Sima Huesos; Spain	Europe	Europe	SH hominins	Mid-Pleistocene Homo	80.3	Lower limb (Foot)	174	Lower limb (Foot)	Measurements from Pablos et al. (2013b). Stature and BM own estimations from Pablos et al. (2013a) and McHenry (1992) formulae
AT-3130		0.43	Middle Pleistocene	Middle Pleistocene (middle)	Sima Huesos; Spain	Europe	Europe	SH hominins	Mid-Pleistocene Homo			165.1	Lower limb (Foot)	Measurements from Pablos et al. (2014). Stature own estimations from Pablos et al. (2013a) formulae
AT-3131		0.43	Middle Pleistocene	Middle Pleistocene (middle)	Sima Huesos; Spain	Europe	Europe	SH hominins	Mid-Pleistocene Homo			165.05	Lower limb (Foot)	Measurements from Pablos et al. (2014). Stature own estimations from Pablos et al. (2013a) formulae
AT-3132	F	0.43	Middle Pleistocene	Middle Pleistocene (middle)	Sima Huesos; Spain	Europe	Europe	SH hominins	Mid-Pleistocene Homo	75.6	Lower limb (Foot)	164.3	Lower limb (Foot)	Measurements from Pablos et al. (2013b). Stature and BM own estimations from Pablos et al. (2013a) and McHenry (1992) formulae
AT-3133		0.43	Middle Pleistocene	Middle Pleistocene (middle)	Sima Huesos; Spain	Europe	Europe	SH hominins	Mid-Pleistocene Homo	58.5	Lower limb (Foot)	166.3	Lower limb (Foot)	Measurements from Pablos et al. (2013b). Stature and BM own estimations from Pablos et al. (2013a) and McHenry (1992) formulae
AT-4425	F	0.43	Middle Pleistocene	Middle Pleistocene (middle)	Sima Huesos; Spain	Europe	Europe	SH hominins	Mid-Pleistocene Homo	72.1	Lower limb (Foot)	163.6	Lower limb (Foot)	Measurements from Pablos et al. (2013b). Stature and BM own estimations from Pablos et al. (2013a) and McHenry (1992) formulae
SH Pelvis 110	M	0.43	Middle Pleistocene	Middle Pleistocene (middle)	Sima Huesos; Spain	Europe	Europe	SH hominins	Mid-Pleistocene Homo	78.7144	FHD1			Measurements from Arsuaga et al. (1999); Bonmatí et al. (2010). BM own estimations from Arsuaga et al. (2015) formulae
SH Coxal 1 (Coxal)	F	0.43	Middle Pleistocene	Middle Pleistocene (middle)	Sima Huesos; Spain	Europe	Europe	SH hominins	Mid-Pleistocene Homo	56.9416	FHD1			Measurements from Arsuaga et al. (1999). BM own estimations from Arsuaga et al. (2015) formulae
SH Femur IV/V		0.43	Middle Pleistocene	Middle Pleistocene (middle)	Sima Huesos; Spain	Europe	Europe	SH hominins	Mid-Pleistocene Homo	68.962	FHD			Measurements from Arsuaga et al. (2015). BM own estimations from Arsuaga et al. (2015) formulae
SH Femur X	M	0.43	Middle Pleistocene	Middle Pleistocene (middle)	Sima Huesos; Spain	Europe	Europe	SH hominins	Mid-Pleistocene Homo	83.2504	FHD	170	Lower limb (Long bone)	Measurements from Arsuaga et al. (2015); Carretero et al. (2012). Stature and BM own estimations from Carretero et al. (2012) and Arsuaga et al. (2015) formulae
SH Femur XI	F	0.43	Middle Pleistocene	Middle Pleistocene (middle)	Sima Huesos; Spain	Europe	Europe	SH hominins	Mid-Pleistocene Homo	58.3024	FHD			Measurements from Arsuaga et al. (2015). BM own estimations from Arsuaga et al. (2015) formulae
SH Femur XII/XIII	M	0.43	Middle Pleistocene	Middle Pleistocene (middle)	Sima Huesos; Spain	Europe	Europe	SH hominins	Mid-Pleistocene Homo	73.8	FHD	167.8	Lower limb (Long bone)	Measurements from Arsuaga et al. (2015); Carretero et al. (2012). Stature and BM own estimations from Carretero et al. (2012) and Arsuaga et al. (2015) formulae
SH Femur XVI	F	0.43	Middle Pleistocene	Middle Pleistocene (middle)	Sima Huesos; Spain	Europe	Europe	SH hominins	Mid-Pleistocene Homo	56.9416	FHD			Measurements from Arsuaga et al. (2015). BM own estimations from Arsuaga et al. (2015) formulae
SH Tibia I	F	0.43	Middle Pleistocene	Middle Pleistocene (middle)	Sima Huesos; Spain	Europe	Europe	SH hominins	Mid-Pleistocene Homo			157.9	Lower limb (Long bone)	Estimate from Carretero et al. (2012)
SH Tibia III / AT-848 (Tibia)	M	0.43	Middle Pleistocene	Middle Pleistocene (middle)	Sima Huesos; Spain	Europe	Europe	SH hominins	Mid-Pleistocene Homo			171.7	Lower limb (Long bone)	Estimate from Carretero et al. (2012)
SH Tibia IV	F	0.43	Middle Pleistocene	Middle Pleistocene (middle)	Sima Huesos; Spain	Europe	Europe	SH hominins	Mid-Pleistocene Homo			154.3	Lower limb (Long bone)	Estimate from Carretero et al. (2012)
SH Tibia VI	M	0.43	Middle Pleistocene	Middle Pleistocene (middle)	Sima Huesos; Spain	Europe	Europe	SH hominins	Mid-Pleistocene Homo			164.5	Lower limb (Long bone)	Estimate from Carretero et al. (2012)
SH Tibia XI	M	0.43	Middle Pleistocene	Middle Pleistocene (middle)	Sima Huesos; Spain	Europe	Europe	SH hominins	Mid-Pleistocene Homo			162.8	Lower limb (Long bone)	Estimate from Carretero et al. (2012)
SH Tibia XII	M	0.43	Middle Pleistocene	Middle Pleistocene (middle)	Sima Huesos; Spain	Europe	Europe	SH hominins	Mid-Pleistocene Homo			168.4	Lower limb (Long bone)	Estimate from Carretero et al. (2012)
SH Fibula I	M	0.43	Middle Pleistocene	Middle Pleistocene (middle)	Sima Huesos; Spain	Europe	Europe	SH hominins	Mid-Pleistocene Homo			162.3	Lower limb (Long bone)	Estimate from Carretero et al. (2012)
SH Fibula II	F	0.43	Middle Pleistocene	Middle Pleistocene (middle)	Sima Huesos; Spain	Europe	Europe	SH hominins	Mid-Pleistocene Homo			153.7	Lower limb (Long bone)	Estimate from Carretero et al. (2012)
SH Fibula III	M	0.43	Middle Pleistocene	Middle Pleistocene (middle)	Sima Huesos; Spain	Europe	Europe	SH hominins	Mid-Pleistocene Homo			164.5	Lower limb (Long bone)	Estimate from Carretero et al. (2012)
SH foot association 13	M	0.43	Middle Pleistocene	Middle Pleistocene (middle)	Sima Huesos; Spain	Europe	Europe	SH hominins	Mid-Pleistocene Homo	72.95	Lower limb (Foot)	173.675	Lower limb (Foot)	Measurements from Pablos et al. (2013b; 2014). Stature and BM own estimations from Pablos et al. (2013a) and McHenry (1992) formulae
SH foot association 24	F	0.43	Middle Pleistocene	Middle Pleistocene (middle)	Sima Huesos; Spain	Europe	Europe	SH hominins	Mid-Pleistocene Homo	57.6	Lower limb (Foot)	161.3	Lower limb (Foot)	Measurements from Pablos et al. (2013b; 2014). Stature and BM own estimations from Pablos et al. (2013a) and McHenry (1992) formulae
SH foot association 35	M	0.43	Middle Pleistocene	Middle Pleistocene (middle)	Sima Huesos; Spain	Europe	Europe	SH hominins	Mid-Pleistocene Homo			175.55	Lower limb (Foot)	Measurements from Pablos et al. (2014). Stature own estimations from Pablos et al. (2013a) formulae
SH foot association 56	M	0.43	Middle Pleistocene	Middle Pleistocene (middle)	Sima Huesos; Spain	Europe	Europe	SH hominins	Mid-Pleistocene Homo	90.7	Lower limb (Foot)	175.274	Lower limb (Foot)	Measurements from Pablos et al. (2013b). Stature and BM own estimations from Pablos et al. (2013a) and McHenry (1992) formulae
SH foot association 77	M	0.43	Middle Pleistocene	Middle Pleistocene (middle)	Sima Huesos; Spain	Europe	Europe	SH hominins	Mid-Pleistocene Homo			177.8	Lower limb (Foot)	Measurements from Pablos et al. (2014). Stature own estimations from Pablos et al. (2013a) formulae
SH foot association 88	M	0.43	Middle Pleistocene	Middle Pleistocene (middle)	Sima Huesos; Spain	Europe	Europe	SH hominins	Mid-Pleistocene Homo	65.7	Lower limb (Foot)	173.65	Lower limb (Foot)	Measurements from Pablos et al. (2013b; 2014). Stature and BM own estimations from Pablos et al. (2013a) and McHenry (1992) formulae
SH foot association 99	F	0.43	Middle Pleistocene	Middle Pleistocene (middle)	Sima Huesos; Spain	Europe	Europe	SH hominins	Mid-Pleistocene Homo	62.55	Lower limb (Foot)	159.8	Lower limb (Foot)	Measurements from Pablos et al. (2013b; 2014). Stature and BM own estimations from Pablos et al. (2013a) and McHenry (1992) formulae
Arago 44		0.475	Middle Pleistocene	Middle Pleistocene (middle)	France	Europe	Europe	Early Mid-Pleistocene Homo	Mid-Pleistocene Homo	79.6216	FHD1			Measurements from Arsuaga et al. (2015). BM own estimations from Arsuaga et al. (2015) formulae
Boxgrove	M	0.5	Middle Pleistocene	Middle Pleistocene (middle)	England	Europe	Europe	Early Mid-Pleistocene Homo	Mid-Pleistocene Homo	82.8	Lower limb (Long bone)	175.3	Lower limb (Long bone)	Measurements from Stringer et al. (1998); estimated body mass from own regressions (Will & Stock, 2015; from tibia circumference); Stature estimate from Stringer et al. (1998: Table 9) using the sex-specific and Euro-American formulae from Trotter & Gleser (1952)
Sambungmacan 2		0.5	Middle Pleistocene	Middle Pleistocene (middle)	Sambungmacan	Asia	Asia	Early Mid-Pleistocene Homo	Homo erectus sl	68.2	Lower limb (Long bone)	165.1	Lower limb (Long bone)	Measurements from Baba et al. (1990); Stature and BM estimated from own regressions (Will & Stock, 2015; tibia circumference)
KNM-BK 66		0.65	Middle Pleistocene	Middle Pleistocene (early)	Kenya	Africa	Eastern Africa	Early Mid-Pleistocene Homo	Homo erectus sl	55.9	Upper limb (Ulna)	165	Upper limb (Ulna)	Masurements from Solan & Day (1992); Stature and BM calculated from own regressions (Will & Stock, 2015; from U1 and U17)
OH 28	F	0.7	Middle Pleistocene	Middle Pleistocene (early)	Olduvai Gorge	Africa	Eastern Africa	Early Mid-Pleistocene Homo	Homo erectus sl	62.1677	Multivariate (Lower limb)	164.8	Lower limb (Long bone)	Multivariate body mass estimate from Grabowski et al. (2015); Stature estimate from from Stringer et al. (1998: Table 9) using the sex-specific and Afro-American formulae from Trotter & Gleser (1952)
Gesher Benot Ya'acov 1		0.7	Middle Pleistocene	Middle Pleistocene (early)	Israel	Near East	Near East	Early Mid-Pleistocene Homo	Homo erectus sl	52	Lower limb (Long bone)	149.9	Lower limb (Long bone)	Measurements from Trinkaus & Ruff (2012; estimated max. Femur length); BM and stature estimates calculated from own regressions (Will & Stock, 2015)
Ain Maarouf 1		0.7	Middle Pleistocene	Middle Pleistocene (early)	Ain Marouu (Morocco)	Africa	Eastern Africa	Early Mid-Pleistocene Homo	Homo erectus sl	53.3	Lower limb (Long bone)	151.2	Lower limb (Long bone)	Measurements from Trinkaus & Ruff (2002; estimated max. Femur length); estimates calculated from own regressions (Will & Stock, 2015); Dating after Hublin (2002)
KNM-ER 999		0.75	Middle Pleistocene	Middle Pleistocene (early)	Kenya	Africa	Eastern Africa	Early Mid-Pleistocene Homo	Homo erectus sl			176.5	Lower limb (Long bone)	Measurements from Geissmann (1986). Stature own estimations from Carretero et al. (2012) formulae
Zhoukoudian Femur 112		0.77	Middle Pleistocene	Middle Pleistocene (early)	China	Asia	Asia	Early Mid-Pleistocene Homo	Homo erectus sl	54.7575	Multivariate (Lower limb)	154.3	Lower limb (Long bone)	Body mass multivariate estimate from Grabowski et al. (2015); Measurements from Heim (1982). Stature own estimations from Carretero et al. (2012) formulae.
Zhoukoudian Femur 4		0.77	Middle Pleistocene	Middle Pleistocene (early)	China	Asia	Asia	Early Mid-Pleistocene Homo	Homo erectus sl	54.2903	Multivariate (Lower limb)	156.2	Lower limb (Long bone)	Body mass multivariate estimate from Grabowski et al. (2015); Measurements from Heim (1982). Stature own estimations from Carretero et al. (2012) formulae.
Zhoukoudian VI		0.77	Middle Pleistocene	Middle Pleistocene (early)	Zhoukoudian	Asia	Asia	Early Mid-Pleistocene Homo	Homo erectus sl	51.5904	Multivariate (Lower limb)			Multivariate estimate from Grabowski et al. (2015)
Trinil I	M	0.9	Early Pleistocene	Early Pleistocene (late)	Trinil	Asia	Asia	Early Mid-Pleistocene Homo	Homo erectus sl	51.6784	Multivariate (Lower limb)	171.1	Lower limb (Long bone)	Body mass multivariate estimate from Grabowski et al. (2015); Stature estimate from Carretero et al. (2012)
Trinil II		0.9	Early Pleistocene	Early Pleistocene (late)	Trinil	Asia	Asia	Early Mid-Pleistocene Homo	Homo erectus sl	50.0015	Multivariate (Lower limb)			Multivariate estimate from Grabowski et al. (2015)
Trinil III		0.9	Early Pleistocene	Early Pleistocene (late)	Trinil	Asia	Asia	Early Mid-Pleistocene Homo	Homo erectus sl	49.3437	Multivariate (Lower limb)			Multivariate estimate from Grabowski et al. (2015)
Trinil IV		0.9	Early Pleistocene	Early Pleistocene (late)	Trinil	Asia	Asia	Early Mid-Pleistocene Homo	Homo erectus sl	51.7858	Multivariate (Lower limb)			Multivariate estimate from Grabowski et al. (2015)
TD6 Hominin 1011	M	0.925	Early Pleistocene	Early Pleistocene (late)	Spain	Europe	Europe	Early Mid-Pleistocene Homo	Homo antecessor	76	Lower limb (Foot)	174.5	Lower limb (Foot)	Measurements from Pablos et al. (2012). Stature and BM own estimations from Pablos et al. (2013a) and McHenry (1992) formulae
OH 34		0.975	Early Pleistocene	Early Pleistocene (late)	Olduvai Gorge	Africa	Eastern Africa	Early Mid-Pleistocene Homo	Homo erectus sl	55.3	FHD	160.5	Lower limb (Long bone)	Measurements from Day & Molleson (1976); Stature and BM estimates calculated from own regression (Will & Stock, 2015)
BSN49/P27 (Gona pelvis)	F	1.15	Early Pleistocene	Early Pleistocene (late)	Ethiopia	Africa	Eastern Africa	Early Homo	Homo erectus sl	56.488	FHD1			Measurements from Simpson et al. (2008). BM own estimations from Arsuaga et al. (2015) formulae
OH 80-12		1.338	Early Pleistocene	Early Pleistocene (late)	Olduvai Gorge	Africa	Eastern Africa	Paranthropines	P. boisei	46.4	Lower limb (Long bone)			Univariate estimate from Grabowski et al. (2015)
SKX 2045		1.4	Early Pleistocene	Early Pleistocene (middle)	Swartkrans	Africa	Southern Africa	Early Homo	Early Homo	62	Upper limb (Long Bone)	159.36	Upper limb (Long Bone)	Estimates from Will & Stock (2015)
SKW 2954		1.4	Early Pleistocene	Early Pleistocene (middle)	Swartkrans	Africa	Southern Africa	Early Homo	Early Homo	32	Upper limb (hand)	135.8	Upper limb (hand)	Estimates from Will & Stock (2015)
SKX 3342		1.4	Early Pleistocene	Early Pleistocene (middle)	Swartkrans	Africa	Southern Africa	Early Homo	Early Homo	34	Vertebral column	145.8	Vertebral column	Estimates from Will & Stock (2015)
KNM-WT 15000 (adult)	M	1.47	Early Pleistocene	Early Pleistocene (middle)	Koobi Fora	Africa	Eastern Africa	Early Homo	Homo erectus sl	81	FHD	178	Lower limb (Long bone)	Aduld projected estimate by Ruff and Burgess (2015)
KNM-ER 803		1.5	Early Pleistocene	Early Pleistocene (middle)	Koobi Fora	Africa	Eastern Africa	Early Homo	Homo erectus sl	69	Lower limb (Long bone)	156.65	Lower limb (Long bone)	Estimates from Will & Stock (2015)
KNM-ER 1463		1.53	Early Pleistocene	Early Pleistocene (middle)	Koobi Fora	Africa	Eastern Africa	Paranthropines	P. boisei?	47.6	Lower limb (Long bone)	116	Lower limb (Long bone)	Estimates from McHenry (1991; 1992)
KNM-ER 1465		1.53	Early Pleistocene	Early Pleistocene (middle)	Koobi Fora	Africa	Eastern Africa	Paranthropines	P. boisei?	43.413	Multivariate (Lower limb)			Multivariate estimate from Grabowski et al. (2015)
KNM-ER 993		1.53	Early Pleistocene	Early Pleistocene (middle)	Koobi Fora	Africa	Eastern Africa	Paranthropines	P. boisei?	33.5159	Multivariate (Lower limb)	137	Femur length	Multivariate body mass estimate from Grabowski et al. (2015) / Stature estimate from McHenry (1991)
Stw 311		1.55	Early Pleistocene	Early Pleistocene (middle)	Sterkfontein	Africa	Southern Africa	Early Homo	Early Homo	42	FHD	149.48	Lower limb (Long bone)	Estimates from Will & Stock (2015)
Stw 567		1.55	Early Pleistocene	Early Pleistocene (middle)	Sterkfontein	Africa	Southern Africa	Early Homo	Early Homo	56	Lower limb (Long bone)	156.5	Lower limb (Long bone)	Estimates from Will & Stock (2015)
KNM-ER 736		1.58	Early Pleistocene	Early Pleistocene (middle)	Koobi Fora	Africa	Eastern Africa	Early Homo	Homo erectus sl	80	Lower limb (Long bone)	172.58	Lower limb (Long bone)	Estimates from Will & Stock (2015)
KNM-ER 737		1.6	Early Pleistocene	Early Pleistocene (middle)	Koobi Fora	Africa	Eastern Africa	Early Homo	Homo erectus sl	78	Lower limb (Long bone)	167.41	Lower limb (Long bone)	Estimates from Will & Stock (2015)
KNM-ER 741		1.6	Early Pleistocene	Early Pleistocene (middle)	Koobi Fora	Africa	Eastern Africa	Early Homo	Homo erectus sl	60	Lower limb (Long bone)	158.29	Lower limb (Long bone)	Estimates from Will & Stock (2015)
KNM-ER 1808		1.6	Early Pleistocene	Early Pleistocene (middle)	Koobi Fora	Africa	Eastern Africa	Early Homo	Homo erectus sl	79	Lower limb (Long bone)	173.19	Lower limb (Long bone)	Estimates from Will & Stock (2015)
KNM-ER 164		1.65	Early Pleistocene	Early Pleistocene (middle)	Koobi Fora	Africa	Eastern Africa	Early Homo	Homo erectus sl	60	Vertebral column	160.85	Vertebral column	Estimates from Will & Stock (2015)
KNM-ER 5428		1.65	Early Pleistocene	Early Pleistocene (middle)	Koobi Fora	Africa	Eastern Africa	Early Homo	Homo erectus sl	61	Lower limb (Foot)	162.65	Lower limb (Foot)	Estimates from Will & Stock (2015)
Stw 571		1.65	Early Pleistocene	Early Pleistocene (middle)	Sterkfontein	Africa	Southern Africa	Early Homo	Early Homo	45	Upper limb (Long Bone)	158.71	Upper limb (Long Bone)	Estimates from Will & Stock (2015)
SK 18b		1.65	Early Pleistocene	Early Pleistocene (middle)	Swartkrans	Africa	Southern Africa	Early Homo	Early Homo	56	Upper limb (Long Bone)	151.49	Upper limb (Long Bone)	Estimates from Will & Stock (2015)
SK 84		1.65	Early Pleistocene	Early Pleistocene (middle)	Swartkrans	Africa	Southern Africa	Early Homo	Early Homo	35	Upper limb (hand)	141.44	Upper limb (hand)	Estimates from Will & Stock (2015)
SK 85		1.65	Early Pleistocene	Early Pleistocene (middle)	Swartkrans	Africa	Southern Africa	Early Homo	Early Homo	35	Upper limb (hand)	139.37	Upper limb (hand)	Estimates from Will & Stock (2015)
SK 1896		1.65	Early Pleistocene	Early Pleistocene (middle)	Swartkrans	Africa	Southern Africa	Early Homo	Early Homo	53	Lower limb (Long bone)	153.07	Lower limb (Long bone)	Estimates from Will & Stock (2015)
SKX 34805		1.65	Early Pleistocene	Early Pleistocene (middle)	Swartkrans	Africa	Southern Africa	Early Homo	Early Homo	43	Upper limb (Long Bone)	148.02	Upper limb (Long Bone)	Estimates from Will & Stock (2015)
SKX 42695		1.65	Early Pleistocene	Early Pleistocene (middle)	Swartkrans	Africa	Southern Africa	Early Homo	Early Homo	53	Lower limb (Foot)	150.59	Lower limb (Foot)	Estimates from Will & Stock (2015)
OH 8		1.75	Early Pleistocene	Early Pleistocene (middle)	Olduvai Gorge	Africa	Eastern Africa	Early Homo	Homo habilis	41	Lower limb (Foot)	133.82	Lower limb (Foot)	Estimates from Will & Stock (2015)
OH 35		1.75	Early Pleistocene	Early Pleistocene (middle)	Olduvai Gorge	Africa	Eastern Africa	Early Homo	Homo habilis	45	Lower limb (Long bone)	137.13	Lower limb (Long bone)	Estimates from Will & Stock (2015)
OH 48		1.75	Early Pleistocene	Early Pleistocene (middle)	Olduvai Gorge	Africa	Eastern Africa	Early Homo	Homo habilis	65	Upper limb (clavicle)	161.73	Upper limb (clavicle)	Estimates from Will & Stock (2015)
OH 49		1.75	Early Pleistocene	Early Pleistocene (middle)	Olduvai Gorge	Africa	Eastern Africa	Early Homo	Homo habilis	58	Upper limb (Long Bone)	156.73	Upper limb (Long Bone)	Estimates from Will & Stock (2015)
OH 53		1.75	Early Pleistocene	Early Pleistocene (middle)	Olduvai Gorge	Africa	Eastern Africa	Early Homo	Homo habilis	53	Lower limb (Long bone)	143.4	Lower limb (Long bone)	Estimates from Will & Stock (2015)
OH 62		1.75	Early Pleistocene	Early Pleistocene (middle)	Olduvai Gorge	Africa	Eastern Africa	Early Homo	Homo habilis	38	Lower limb (Long bone)	148.37	Lower limb (Long bone)	Estimates from Will & Stock (2015)
KNM-ER 815		1.77	Early Pleistocene	Early Pleistocene (middle)	Koobi Fora	Africa	Eastern Africa	Paranthropines	P. boisei?	40.8647	Multivariate (Lower limb)			Multivariate estimate from Grabowski et al. (2015)
D2600 (D4167)		1.8	Early Pleistocene	Early Pleistocene (middle)	Dmanisi	Asia	Asia	Early Homo	Homo erectus sl	53	FHD	146.69	Lower limb (Long bone)	Estimates from Will & Stock (2015)
D4111/D3442		1.8	Early Pleistocene	Early Pleistocene (middle)	Dmanisi	Asia	Asia	Early Homo	Homo erectus sl	46	Lower limb (Foot)	152.65	Lower limb (Foot)	Estimates from Will & Stock (2015)
OH 20		1.803	Early Pleistocene	Early Pleistocene (middle)	Olduvai Gorge	Africa	Eastern Africa	Paranthropines	P. boisei?	51.5831	Multivariate (Lower limb)			Multivariate estimate from Grabowski et al. (2015)
KNM-ER 813		1.85	Early Pleistocene	Early Pleistocene (middle)	Koobi Fora	Africa	Eastern Africa	Early Homo	Early Homo	50	Lower limb (Foot)	147.92	Lower limb (Foot)	Estimates from Will & Stock (2015)
SK 3121		1.85	Early Pleistocene	Early Pleistocene (middle)	Swartkrans	Africa	Southern Africa	Paranthropines	P. robustus	23.9914	Multivariate (Lower limb)			Multivariate estimate from Grabowski et al. (2015)
SK 3155B		1.85	Early Pleistocene	Early Pleistocene (middle)	Swartkrans	Africa	Southern Africa	Paranthropines	P. robustus	29.1	FHD	110	Lower limb (Long bone)	Univariate body mass estimate from Grabowski et al. (2015) / Stature estimate from McHenry (1991)
SK 14024		1.85	Early Pleistocene	Early Pleistocene (middle)	Swartkrans	Africa	Southern Africa	Paranthropines	P. robustus	27.6	FHD			Univariate estimate from Grabowski et al. (2015)
SK 50		1.85	Early Pleistocene	Early Pleistocene (middle)	Swartkrans	Africa	Southern Africa	Paranthropines	P. robustus	42.6	FHD			Univariate estimate from Grabowski et al. (2015)
SK 82		1.85	Early Pleistocene	Early Pleistocene (middle)	Swartkrans	Africa	Southern Africa	Paranthropines	P. robustus	30.8269	Multivariate (Lower limb)	126	Lower limb (Long bone)	Multivariate body mass estimate from Grabowski et al. (2015) / Stature estimate from McHenry (1991)
SK 97		1.85	Early Pleistocene	Early Pleistocene (middle)	Swartkrans	Africa	Southern Africa	Paranthropines	P. robustus	35.3119	Multivariate (Lower limb)	137	Lower limb (Long bone)	Multivariate body mass estimate from Grabowski et al. (2015) / Stature estimate from McHenry (1991)
SKW 19		1.85	Early Pleistocene	Early Pleistocene (middle)	Swartkrans	Africa	Southern Africa	Paranthropines	P. robustus	26	FHD			Univariate estimate from Grabowski et al. (2015)
SWT1/LB-2		1.85	Early Pleistocene	Early Pleistocene (middle)	Swartkrans	Africa	Southern Africa	Paranthropines	P. robustus	30.9058	Multivariate (Lower limb)			Multivariate estimate from Grabowski et al. (2015)
KNM-ER 1476a		1.88	Early Pleistocene	Early Pleistocene (middle)	Koobi Fora	Africa	Eastern Africa	Paranthropines	P. boisei?	34.6514	Multivariate (Lower limb)	161.3	Lower limb (Foot)	Multivariate body mass estimate from Grabowski et al. (2015); For stature: Measurements from Pablos et al. (2012; 2017). Stature own estimations from Pablos et al. (2013a) formulae
KNM-ER 738		1.88	Early Pleistocene	Early Pleistocene (middle)	Koobi Fora	Africa	Eastern Africa	Paranthropines	P. boisei?	29.422	Multivariate (Lower limb)	125	Lower limb (Long bone)	Multivariate body mass estimate from Grabowski et al. (2015) / Stature estimate from McHenry (1991)
KNM-ER 1500d		1.89	Early Pleistocene	Early Pleistocene (middle)	Koobi Fora	Africa	Eastern Africa	Paranthropines	P. boisei?	28.4394	Multivariate (Lower limb)	116	Lower limb (Long bone)	Multivariate body mass estimate from Grabowski et al. (2015) / Stature estimate from McHenry (1991)
KNM-ER 1503		1.89	Early Pleistocene	Early Pleistocene (middle)	Koobi Fora	Africa	Eastern Africa	Paranthropines	P. boisei?	30.5419	Multivariate (Lower limb)	131	Lower limb (Long bone)	Multivariate body mass estimate from Grabowski et al. (2015) / Stature estimate from McHenry (1991)
KNM-ER 1505		1.89	Early Pleistocene	Early Pleistocene (middle)	Koobi Fora	Africa	Eastern Africa	Paranthropines	P. boisei?	32.4	FHD			Univariate estimate from Grabowski et al. (2015)
KNM-ER 3228		1.9	Early Pleistocene	Early Pleistocene (middle)	Koobi Fora	Africa	Eastern Africa	Early Homo	Early Homo	66	FHD	168.06	Pelvis	Estimates from Will & Stock (2015)
KNM-ER 3728		1.9	Early Pleistocene	Early Pleistocene (middle)	Koobi Fora	Africa	Eastern Africa	Early Homo	Early Homo	64	Lower limb (Long bone)	151.2	Lower limb (Long bone)	Estimates from Will & Stock (2015)
KNM-ER 3735		1.9	Early Pleistocene	Early Pleistocene (middle)	Koobi Fora	Africa	Eastern Africa	Early Homo	Homo habilis	39	Lower limb (Long bone)	149.62	Lower limb (Long bone)	Estimates from Will & Stock (2015)
KNM-ER 5881		1.9	Early Pleistocene	Early Pleistocene (middle)	Koobi Fora	Africa	Eastern Africa	Early Homo	Early Homo	52	Lower limb (Long bone)	152.57	Lower limb (Long bone)	Estimates from Will & Stock (2015)
KNM-ER 5882		1.9	Early Pleistocene	Early Pleistocene (middle)	Koobi Fora	Africa	Eastern Africa	Early Homo	Early Homo	54	Lower limb (Long bone)	153.78	Lower limb (Long bone)	Estimates from Will & Stock (2015)
KNM-ER 1481		1.95	Early Pleistocene	Early Pleistocene (middle)	Koobi Fora	Africa	Eastern Africa	Early Homo	Early Homo	61	FHD	152.47	Lower limb (Long bone)	Estimates from Will & Stock (2015)
MH1		1.977	Early Pleistocene	Early Pleistocene (middle)	Malapa (South Africa)	Africa	Southern Africa	Australopithecines	Au. sediba (juv)	29.652	Multivariate (Lower limb)			Multivariate estimate from Grabowski et al. (2015)
MH2		1.977	Early Pleistocene	Early Pleistocene (middle)	Malapa (South Africa)	Africa	Southern Africa	Australopithecines	Au. sediba	29.1201	Multivariate (Lower limb)			Multivariate estimate from Grabowski et al. (2015)
MH4		1.977	Early Pleistocene	Early Pleistocene (middle)	Malapa (South Africa)	Africa	Southern Africa	Australopithecines	Au. sediba	22.7405	Multivariate (Lower limb)			Multivariate estimate from Grabowski et al. (2015)
KNM-ER 1472		2	Early Pleistocene	Early Pleistocene (middle)	Koobi Fora	Africa	Eastern Africa	Early Homo	Early Homo	53	FHD	153.73	Lower limb (Long bone)	Estimates from Will & Stock (2015)
KNM-ER 1473		2	Early Pleistocene	Early Pleistocene (middle)	Koobi Fora	Africa	Eastern Africa	Early Homo	Early Homo	68	Upper limb (Long Bone)	162.91	Upper limb (Long Bone)	Estimates from Will & Stock (2015)
KNM-ER 1475		2	Early Pleistocene	Early Pleistocene (middle)	Koobi Fora	Africa	Eastern Africa	Early Homo	Early Homo	59	Lower limb (Long bone)	156.74	Lower limb (Long bone)	Estimates from Will & Stock (2015)
Stw 598		2.2	Early Pleistocene	Early Pleistocene (early)	Sterkfontein	Africa	Southern Africa	Australopithecines	Au. africanus	28.8	FHD			Univariate estimate from Grabowski et al. (2015)
Omo 323-76-898		2.2	Early Pleistocene	Early Pleistocene (early)	Omo	Africa	Eastern Africa	Early Homo	Early Homo	54	Lower limb (Foot)	153.05	Lower limb (Foot)	Estimates from Will & Stock (2015)
Sts 14		2.4	Early Pleistocene	Early Pleistocene (early)	Sterkfontein	Africa	Southern Africa	Australopithecines	Au. africanus	22.768	Multivariate (Lower limb)	110	Lower limb (Long bone)	Multivariate body mass estimate from Grabowski et al. (2015) / Stature estimate from McHenry (1991)
Sts 34		2.4	Early Pleistocene	Early Pleistocene (early)	Sterkfontein	Africa	Southern Africa	Australopithecines	Au. africanus	38.6	Lower limb (Long bone)			Body mass estimate from McHenry (1992)
Stw 102		2.4	Early Pleistocene	Early Pleistocene (early)	Sterkfontein	Africa	Southern Africa	Australopithecines	Au. africanus	31.4	FHD			Body mass estimate from McHenry (1992)
StW 121		2.4	Early Pleistocene	Early Pleistocene (early)	Sterkfontein	Africa	Southern Africa	Australopithecines	Au. africanus	43.3278	Multivariate (Lower limb)			Multivariate estimate from Grabowski et al. (2015)
Stw 25		2.4	Early Pleistocene	Early Pleistocene (early)	Sterkfontein	Africa	Southern Africa	Australopithecines	Au. africanus	29.1	FHD	120	Lower limb (Long bone)	Univariate body mass estimate from Grabowski et al. (2015) / Stature estimate from McHenry (1991)
Stw 300		2.4	Early Pleistocene	Early Pleistocene (early)	Sterkfontein	Africa	Southern Africa	Australopithecines	Au. africanus	30.2	FHD			Univariate estimate from Grabowski et al. (2015)
Stw 31		2.4	Early Pleistocene	Early Pleistocene (early)	Sterkfontein	Africa	Southern Africa	Australopithecines	Au. africanus	26.3	FHD			Univariate estimate from Grabowski et al. (2015)
Stw 311		2.4	Early Pleistocene	Early Pleistocene (early)	Sterkfontein	Africa	Southern Africa	Australopithecines	Au. africanus	33.9	FHD			Univariate estimate from Grabowski et al. (2015)
Stw 358		2.4	Early Pleistocene	Early Pleistocene (early)	Sterkfontein	Africa	Southern Africa	Australopithecines	Au. africanus	23.7	Lower limb (Long bone)			Body mass estimate from McHenry (1992)
Stw 361		2.4	Early Pleistocene	Early Pleistocene (early)	Sterkfontein	Africa	Southern Africa	Australopithecines	Au. africanus	24.6	FHD			Univariate estimate from Grabowski et al. (2015)
Stw 392		2.4	Early Pleistocene	Early Pleistocene (early)	Sterkfontein	Africa	Southern Africa	Australopithecines	Au. africanus	28.4662	Multivariate (Lower limb)	116	Lower limb (Long bone)	Multivariate body mass estimate from Grabowski et al. (2015) / Stature estimate from McHenry (1991)
Stw 403		2.4	Early Pleistocene	Early Pleistocene (early)	Sterkfontein	Africa	Southern Africa	Australopithecines	Au. africanus	27.3	FHD			Univariate estimate from Grabowski et al. (2015)
Stw 431		2.4	Early Pleistocene	Early Pleistocene (early)	Sterkfontein	Africa	Southern Africa	Australopithecines	Au. africanus	34.5	FHD			Univariate estimate from Grabowski et al. (2015)
Stw 443		2.4	Early Pleistocene	Early Pleistocene (early)	Sterkfontein	Africa	Southern Africa	Australopithecines	Au. africanus	34.3	FHD	134	Lower limb (Long bone)	Univariate body mass estimate from Grabowski et al. (2015) / Stature estimate from McHenry (1991)
Stw 479		2.4	Early Pleistocene	Early Pleistocene (early)	Sterkfontein	Africa	Southern Africa	Australopithecines	Au. africanus	27.1	FHD			Univariate estimate from Grabowski et al. (2015)
Stw 501		2.4	Early Pleistocene	Early Pleistocene (early)	Sterkfontein	Africa	Southern Africa	Australopithecines	Au. africanus	29.9	FHD			Univariate estimate from Grabowski et al. (2015)
Stw 522		2.4	Early Pleistocene	Early Pleistocene (early)	Sterkfontein	Africa	Southern Africa	Australopithecines	Au. africanus	26.2647	Multivariate (Lower limb)			Multivariate estimate from Grabowski et al. (2015)
Stw 527		2.4	Early Pleistocene	Early Pleistocene (early)	Sterkfontein	Africa	Southern Africa	Australopithecines	Au. africanus	29.9	FHD			Univariate estimate from Grabowski et al. (2015)
TM 1513		2.4	Early Pleistocene	Early Pleistocene (early)	Kroomdrai	Africa	Southern Africa	Australopithecines	Au. africanus	32.9	Lower limb (Long bone)			Body mass estimate from McHenry (1992)
Stw 99		2.4	Early Pleistocene	Early Pleistocene (early)	Sterkfontein	Africa	Southern Africa	Australopithecines	Au. Africanus	36.3449	Multivariate (Lower limb)	142	Lower limb (Long bone)	Univariate body mass estimate from Grabowski et al. (2015) / Stature estimate from McHenry (1991)
BOU-VP-12/1		2.5	Early Pleistocene	Early Pleistocene (early)	Bouri (Ethiopia)	Africa	Eastern Africa	Australopithecines	Au. garhi	36	Lower limb (Long bone)			Mean of body mass estimate from Steudel-Numbers and Tilkens (2004) cited in Pontzer (2012: Table 1)
EP1000/98		2.66	Late Pliocene	Late Pliocene	Laetol (Tanzania)	Africa	Eastern Africa	Paranthropines	P. aethiopicus?	31.7079	Multivariate (Lower limb)			Multivariate estimate from Grabowski et al. (2015)
MLD 17		2.715	Late Pliocene	Late Pliocene	Makapansgat	Africa	Southern Africa	Australopithecines	Au. africanus	36.8	FHD			Univariate estimate from Grabowski et al. (2015)
MLD 25		2.715	Late Pliocene	Late Pliocene	Makapansgat	Africa	Southern Africa	Australopithecines	Au. africanus	33.9	FHD			Univariate estimate from Grabowski et al. (2015)
MLD 46		2.715	Late Pliocene	Late Pliocene	Makapansgat	Africa	Southern Africa	Australopithecines	Au. africanus	35.1706	Multivariate (Lower limb)			Multivariate estimate from Grabowski et al. (2015)
AL 827-1		3.1	Late Pliocene	Late Pliocene	Afar (Ethopia)	Africa	Eastern Africa	Australopithecines	Au. afarensis	38.1834	Multivariate (Lower limb)			Multivariate estimate from Grabowski et al. (2015)
AL 288-1		3.2	Late Pliocene	Late Pliocene	Afar (Ethopia)	Africa	Eastern Africa	Australopithecines	Au. afarensis	25.9721	Multivariate (Lower limb)	105	Lower limb (Long bone)	Multivariate body mass estimate from Grabowski et al. (2015) / Stature estimate from McHenry (1991)
AL 330-6		3.2	Late Pliocene	Late Pliocene	Afar (Ethopia)	Africa	Eastern Africa	Australopithecines	Au. afarensis	40.654	Multivariate (Lower limb)			Multivariate estimate from Grabowski et al. (2015)
AL 333-131		3.2	Late Pliocene	Late Pliocene	Afar (Ethopia)	Africa	Eastern Africa	Australopithecines	Au. afarensis	63.5766	Multivariate (Lower limb)			Multivariate estimate from Grabowski et al. (2015)
AL 333-142		3.2	Late Pliocene	Late Pliocene	Afar (Ethopia)	Africa	Eastern Africa	Australopithecines	Au. afarensis	35.16	Multivariate (Lower limb)			Multivariate estimate from Grabowski et al. (2015)
AL 333-3		3.2	Late Pliocene	Late Pliocene	Afar (Ethopia)	Africa	Eastern Africa	Australopithecines	Au. afarensis	38.5439	Multivariate (Lower limb)	151	Lower limb (Long bone)	Multivariate body mass estimate from Grabowski et al. (2015) / Stature estimate from McHenry (1991)
AL 333-4		3.2	Late Pliocene	Late Pliocene	Afar (Ethopia)	Africa	Eastern Africa	Australopithecines	Au. afarensis	41.5	Lower limb (Long bone)			Body mass estimate from McHenry (1992)
AL 333-6		3.2	Late Pliocene	Late Pliocene	Afar (Ethopia)	Africa	Eastern Africa	Australopithecines	Au. afarensis	33.7	Lower limb (Long bone)			Body mass estimate from McHenry (1992)
AL 333-7		3.2	Late Pliocene	Late Pliocene	Afar (Ethopia)	Africa	Eastern Africa	Australopithecines	Au. afarensis	42.7	Lower limb (Long bone)			Body mass estimate from McHenry (1992)
AL 333-95		3.2	Late Pliocene	Late Pliocene	Afar (Ethopia)	Africa	Eastern Africa	Australopithecines	Au. afarensis	49.7085	Multivariate (Lower limb)			Multivariate estimate from Grabowski et al. (2015)
AL 333w-40		3.2	Late Pliocene	Late Pliocene	Afar (Ethopia)	Africa	Eastern Africa	Australopithecines	Au. afarensis	55.1566	Multivariate (Lower limb)			Multivariate estimate from Grabowski et al. (2015)
AL 333w-43		3.2	Late Pliocene	Late Pliocene	Afar (Ethopia)	Africa	Eastern Africa	Australopithecines	Au. afarensis	24.4827	Multivariate (Lower limb)			Multivariate estimate from Grabowski et al. (2015)
AL 333x-26		3.2	Late Pliocene	Late Pliocene	Afar (Ethopia)	Africa	Eastern Africa	Australopithecines	Au. afarensis	39.5354	Multivariate (Lower limb)			Multivariate estimate from Grabowski et al. (2015)
AL 128-1		3.3	Late Pliocene	Late Pliocene	Afar (Ethopia)	Africa	Eastern Africa	Australopithecines	Au. afarensis	39.1	Lower limb (Long bone)			Body mass estimate from McHenry (1992)
AL 129-1		3.3	Late Pliocene	Late Pliocene	Afar (Ethopia)	Africa	Eastern Africa	Australopithecines	Au. afarensis	28.5	Lower limb (Long bone)			Body mass estimate from McHenry (1992)
AL 211-1		3.3	Late Pliocene	Late Pliocene	Afar (Ethopia)	Africa	Eastern Africa	Australopithecines	Au. afarensis	52.7817	Multivariate (Lower limb)			Multivariate estimate from Grabowski et al. (2015)
AL 152-2		3.35	Late Pliocene	Late Pliocene	Afar (Ethopia)	Africa	Eastern Africa	Australopithecines	Au. afarensis	28.5959	Multivariate (Lower limb)			Multivariate estimate from Grabowski et al. (2015)
KSD-VP-1/1		3.59	Late Pliocene	Late Pliocene	Afar (Ethopia)	Africa	Eastern Africa	Australopithecines	Au. afarensis	40.9	FHD			Haile-Selassi et al. (2010) estimate FHD at 38.0mm. Using the formula to estimate body mass by McHenry (1992; see Ruff, 2010; Trinkaus & Ruff, 2012 - glossary) provides a body mass of 45.03 kg; Body mass estimate from Pontzer (2012): 45.4 kg but without method details
KNM-KP 29285		4.095	Late Pliocene	Late Pliocene	Kanapoi (Kenya)	Africa	Eastern Africa	Australopithecines	Au. anamensis	46.3083	Multivariate (Lower limb)			Multivariate estimate from Grabowski et al. (2015)
ARA-VP-6/500		4.4	Late Pliocene	Late Pliocene	Aramis (Ethiopia)	Africa	Eastern Africa	Ardipithecus	Ar. Ramidus	32.1	FHD	121	Lower limb (Long bone)	Body mass estimate from Grabowski et al. (2015) regressed from acetabular diameter ; Stature from Lovejoy et al. (2009)
Berg Aukas		-	-	-	Namibia	Africa	Southern Africa	?	?	91.4152	FHD	181.6	Lower limb (Long bone)	Measurements from Grine et al. (1995). BM own estimations from Arsuaga et al. (2015) formulae
TM 1605		-	-	-	Kroomdrai	Africa	Southern Africa	Paranthropines	P. robustus	39	FHD			Univariate estimate from Grabowski et al. (2015)
Footnotes
1= FHD calculated from vertical acetabular diameter (Arsuaga et al., 2015)
2= Krapina foot A includes: talus Kra 235, first metatarsal Kra 245, third metatarsal Kra 247.1 and fourth metatarsal Kra 248.2 according to Trinkaus (1975a)
3= SH foot association 1 includes: Tali AT-966 & AT-980 and calcanei AT-981 & AT-971 according to Pablos et al. (2013b; 2014)
4= SH foot association 2 includes: Tali AT-1822 & AT-1716 and calcanei AT-663 & AT-3269 according to Pablos et al. (2013b; 2014)
5= SH foot association 3 includes: Calcanei AT-2741 AT-4426 according to Pablos et al. (2014)
6= SH foot association 5 includes: Tali AT-965 & AT-2495 according to Pablos et al. (2013b)
7= SH foot association 7 includes: Calcanei AT-969 & AT-3771 according to Pablos et al. (2014)
8= SH foot association 8 includes: Talus AT-1477 and calcaneus AT-1576 according to Pablos et al. (2013b; 2014)
9= SH foot association 9 includes: Tali AT-1322 & AT-1931 and calcaneus AT-1740 according to Pablos et al. (2013b; 2014)
10= The BM estimate based on the bi-iliac breadth for this individual gives a higher value of 90.3-92.5 Kg (Bonmatí et al., 2010)
11= TD6 hominin 10 is represented by the mandible ATD6-113 (Bermúdez de Castro et al., 2008), and it has been associated with Talus ATD6-95 and second metatarsal ATD6-70+107 according to Pablos et al. (2012). The stature represents a minimum value calculated with the talar length (Pablos et al., 2012)
12= Taxonomy is not finally resolved. Recently Ruff et al. (2015) established it as modern-like femur instead of the majority opinion of belonging to Homo erectus.
13= We included only the more conservative subtrochanteric subsample (n=8) of Homo naledi in order to reduce likely duplication of individuals as well as avoiding potential inclusion of subadults (see Garvin et al. 2017:121)

## Sheet: Details of methods
Details of methods to estimate body size used for individual specimen (for further explanation of individual terms and more details see "Glossary methods")
Specimen	Body mass estimate (kg)	Prediction interval (lower)a	Prediction interval (upper)a	Element of estimate (BM)	Method ef estimation (BM)	Reference sample (BM)	Stature estimate (cm)	Prediction interval (lower)a	Prediction interval (upper)a	Element of estimate (stature)	Method ef estimation (stature)	Reference sample (stature)	Source of estimates/measurements (Literature) and comments
Fanciulli 4	82.5	66.0b	99.0b	FHD	Mechanical (OLS; Trinkaus & Ruff 2012)	Recent modern humans, multiple populations (Trinkaus & Ruff 2012)							Estimate from Trinkaus et al. (2014)
Fanciulli 5	52.1	41.7b	62.5b	FHD	Mechanical (OLS; Trinkaus & Ruff 2012)	Recent modern humans, multiple populations (Trinkaus & Ruff 2012)							Estimate from Trinkaus et al. (2014)
Chancelade 1	67.3744	53.9b	80.8b	FHD	Mechanical (OLS; Grine et al. 1995)	Recent modern humans, multiple populations (Grine et al. 1995)	159.8	143.8b	175.8b	Lower and upper limb (Long bone)	Regression (RMA; Sjøvold 1990)	Recent modern humans, multiple populations (Sjøvold 1990)	Measurements from Ruff et al. (1997); Testut (1889); Vandermeersch (1981). Stature and BM own estimations from Carretero et al. (2012) and Arsuaga et al. (2015) formulae
Oberkassel 1	75.0856	60.1b	90.1b	FHD	Mechanical (OLS; Grine et al. 1995)	Recent modern humans, multiple populations (Grine et al. 1995)	174.8	157.3b	192.3b	Lower and upper limb (Long bone)	Regression (RMA; Sjøvold 1990)	Recent modern humans, multiple populations (Sjøvold 1990)	Measurements from Ruff et al. (1997); Vandermeersch (1981). Stature and BM own estimations from Carretero et al. (2012) and Arsuaga et al. (2015) formulae
Oberkassel 2	58.756	47.0b	70.5b	FHD	Mechanical (OLS; Grine et al. 1995)	Recent modern humans, multiple populations (Grine et al. 1995)	146.5	131.9b	161.2b	Upper limb (Long bone)	Regression (RMA; Sjøvold 1990)	Recent modern humans, multiple populations (Sjøvold 1990)	Measurements from Billy (1975); Ruff et al. (1997). Stature and BM own estimations from Carretero et al. (2012) and Arsuaga et al. (2015) formulae
Cap Blanc 1	59.4364	47.5b	71.3b	FHD	Mechanical (OLS; Grine et al. 1995)	Recent modern humans, multiple populations (Grine et al. 1995)	160.8	144.7b	176.9b	Upper limb (Long bone)	Regression (RMA; Sjøvold 1990)	Recent modern humans, multiple populations (Sjøvold 1990)	Measurements from Billy (1975); Ruff et al. (1997). Stature and BM own estimations from Carretero et al. (2012) and Arsuaga et al. (2015) formulae
Gough's Cave 1	70.096	56.1b	84.1b	FHD	Mechanical (OLS; Grine et al. 1995)	Recent modern humans, multiple populations (Grine et al. 1995)	168	151.2b	184.8b	Lower limb (Long bone)	Regression (RMA; Sjøvold 1990)	Recent modern humans, multiple populations (Sjøvold 1990)	Measurements from Trinkaus (2003). Stature and BM own estimations from Carretero et al. (2012) and Arsuaga et al. (2015) formulae
Mirón 1	56.9416	45.6b	68.3b	FHD	Mechanical (OLS; Grine et al. 1995)	Recent modern humans, multiple populations (Grine et al. 1995)	160.672	158.1	165.1	Foot (Talus/Calcaneus/MtI-IV)	Regression (LTS; Pablos et al. 2013a)	Recent modern humans, Euroamerican & Afroamerican (Pablos et al. 2013a)	Measurements from Carretero et al. (2015). Stature and BM own estimations from Pablos et al. (2013a) and Arsuaga et al. (2015) formulae
Minatogawa 1	63.292	50.6b	76.0b	FHD	Mechanical (OLS; Grine et al. 1995)	Recent modern humans, multiple populations (Grine et al. 1995)	152.9	137.6b	168.2b	Lower and upper limb (Long bone)	Regression (RMA; Sjøvold 1990)	Recent modern humans, multiple populations (Sjøvold 1990)	Measurements from Baba & Endo (1982). Stature and BM own estimations from Carretero et al. (2012) and Arsuaga et al. (2015) formulae
Minatogawa 2	48.55	38.8b	58.3b	FHD	Mechanical (OLS; Grine et al. 1995)	Recent modern humans, multiple populations (Grine et al. 1995)	144.8	130.3b	159.3b	Lower and upper limb (Long bone)	Regression (RMA; Sjøvold 1990)	Recent modern humans, multiple populations (Sjøvold 1990)	Measurements from Baba & Endo (1982). Stature and BM own estimations from Carretero et al. (2012) and Arsuaga et al. (2015) formulae
Minatogawa 3	50.818	40.7b	61.0b	FHD	Mechanical (OLS; Grine et al. 1995)	Recent modern humans, multiple populations (Grine et al. 1995)	149.3	134.4b	164.2b	Lower and upper limb (Long bone)	Regression (RMA; Sjøvold 1990)	Recent modern humans, multiple populations (Sjøvold 1990)	Measurements from Baba & Endo (1982). Stature and BM own estimations from Carretero et al. (2012) and Arsuaga et al. (2015) formulae
Minatogawa 4	47.416	37.9b	56.9b	FHD	Mechanical (OLS; Grine et al. 1995)	Recent modern humans, multiple populations (Grine et al. 1995)	147.7	132.9b	162.5b	Lower and upper limb (Long bone)	Regression (RMA; Sjøvold 1990)	Recent modern humans, multiple populations (Sjøvold 1990)	Measurements from Baba & Endo (1982). Stature and BM own estimations from Carretero et al. (2012) and Arsuaga et al. (2015) formulae
Minatogawa Q							162.104	157	167.3	Foot (MtIV max. length)	Regression (LTS; Pablos et al. 2013a)	Recent modern humans, Euroamerican & Afroamerican (Pablos et al. 2013a)	Measurements from Baba & Endo (1982). Stature own estimations from Pablos et al. (2013a)
Zhoukoudian-UC 105	71.8	57.4b	86.2b	FHD	Mechanical (OLS; Trinkaus & Ruff 2012)	Recent modern humans, multiple populations (Trinkaus & Ruff 2012)							Estimate from Trinkaus et al. (2014)
Zhoukoudian-UC 117	59	47.2b	70.8b	FHD	Mechanical (OLS; Trinkaus & Ruff 2012)	Recent modern humans, multiple populations (Trinkaus & Ruff 2012)							Estimate from Trinkaus et al. (2014)
Kubbaniya 1	71.8	57.4b	86.2b	FHD	Mechanical (OLS; Trinkaus & Ruff 2012)	Recent modern humans, multiple populations (Trinkaus & Ruff 2012)							Estimate from Trinkaus et al. (2014)
Mittlere Klause 1	72	57.6b	86.4b	FHD	Mechanical (OLS; Trinkaus & Ruff 2012)	Recent modern humans, multiple populations (Trinkaus & Ruff 2012)							Estimate from Trinkaus et al. (2014)
Ohalo 2	74.8588	59.9b	89.8b	FHD	Mechanical (OLS; Grine et al. 1995)	Recent modern humans, multiple populations (Grine et al. 1995)	175	157.5b	192.5b	Lower and upper limb (Long bone)	Regression (RMA; Sjøvold 1990)	Recent modern humans, multiple populations (Sjøvold 1990)	Measurements from Ruff et al. (1997); Trinkaus & Ruff (2012); Gómez-Olivencia (Pers. Comm). Stature and BM own estimations from Carretero et al. (2012) and Arsuaga et al. (2015) formulae
Paglicci 25	61.7044	49.4b	74.0b	FHD	Mechanical (OLS; Grine et al. 1995)	Recent modern humans, multiple populations (Grine et al. 1995)	170.4	153.4b	187.4b	Lower and upper limb (Long bone)	Regression (RMA; Sjøvold 1990)	Recent modern humans, multiple populations (Sjøvold 1990)	Measurements from Ruff et al. (1997); Trinkaus (2011). Stature and BM own estimations from Carretero et al. (2012) and Arsuaga et al. (2015) formulae
Veneri 1	77.1268	61.7b	92.6b	FHD	Mechanical (OLS; Grine et al. 1995)	Recent modern humans, multiple populations (Grine et al. 1995)	177.1	159.4b	194.8b	Lower limb (Long bone)	Regression (RMA; Sjøvold 1990)	Recent modern humans, multiple populations (Sjøvold 1990)	Measurements from Trinkaus (2011). Stature and BM own estimations from Carretero et al. (2012) and Arsuaga et al. (2015) formulae
Veneri 2	74.1784	59.3b	89.0b	FHD	Mechanical (OLS; Grine et al. 1995)	Recent modern humans, multiple populations (Grine et al. 1995)	173.2	155.9b	190.5b	Lower limb (Long bone)	Regression (RMA; Sjøvold 1990)	Recent modern humans, multiple populations (Sjøvold 1990)	Measurements from Trinkaus (2011). Stature and BM own estimations from Carretero et al. (2012) and Arsuaga et al. (2015) formulae
Barma Grande 2	82.3432	65.9b	98.8b	FHD	Mechanical (OLS; Grine et al. 1995)	Recent modern humans, multiple populations (Grine et al. 1995)	188.8	169.9b	207.7b	Lower and upper limb (Long bone)	Regression (RMA; Sjøvold 1990)	Recent modern humans, multiple populations (Sjøvold 1990)	Measurements from Ruff et al. (1997); Trinkaus (2011). Stature and BM own estimations from Carretero et al. (2012) and Arsuaga et al. (2015) formulae
Caviglione 1	68.0548	54.4b	81.7b	FHD	Mechanical (OLS; Grine et al. 1995)	Recent modern humans, multiple populations (Grine et al. 1995)	175.1	157.6b	192.6b	Lower and upper limb (Long bone)	Regression (RMA; Sjøvold 1990)	Recent modern humans, multiple populations (Sjøvold 1990)	Measurements from Ruff et al. (1997); Trinkaus (2011). Stature and BM own estimations from Carretero et al. (2012) and Arsuaga et al. (2015) formulae
Předmostí 1	56.488	45.2b	67.8b	FHD	Mechanical (OLS; Grine et al. 1995)	Recent modern humans, multiple populations (Grine et al. 1995)	153.7	138.3b	169.1b	Lower limb (Long bone)	Regression (RMA; Sjøvold 1990)	Recent modern humans, multiple populations (Sjøvold 1990)	Measurements from Ruff et al. (1997); Trinkaus (2011). Stature and BM own estimations from Carretero et al. (2012) and Arsuaga et al. (2015) formulae
Předmostí 3	70.096	56.1b	84.1b	FHD	Mechanical (OLS; Grine et al. 1995)	Recent modern humans, multiple populations (Grine et al. 1995)	182	163.8b	200.2b	Lower and upper limb (Long bone)	Regression (RMA; Sjøvold 1990)	Recent modern humans, multiple populations (Sjøvold 1990)	Measurements from Ruff et al. (1997); Trinkaus (2011). Stature and BM own estimations from Carretero et al. (2012) and Arsuaga et al. (2015) formulae
Předmostí 4	70.5496	56.4b	84.7b	FHD	Mechanical (OLS; Grine et al. 1995)	Recent modern humans, multiple populations (Grine et al. 1995)	168.2	151.4b	185.0b	Lower and upper limb (Long bone)	Regression (RMA; Sjøvold 1990)	Recent modern humans, multiple populations (Sjøvold 1990)	Measurements from Billy (1975); Ruff et al. (1997); Trinkaus (2011). Stature and BM own estimations from Carretero et al. (2012) and Arsuaga et al. (2015) formulae
Předmostí 9	58.756	47.0b	70.5b	FHD	Mechanical (OLS; Grine et al. 1995)	Recent modern humans, multiple populations (Grine et al. 1995)	169.9	152.9b	186.9b	Lower and upper limb (Long bone)	Regression (RMA; Sjøvold 1990)	Recent modern humans, multiple populations (Sjøvold 1990)	Measurements from Ruff et al. (1997); Trinkaus (2011). Stature and BM own estimations from Carretero et al. (2012) and Arsuaga et al. (2015) formulae
Předmostí 10	71.9104	57.5b	86.3b	FHD	Mechanical (OLS; Grine et al. 1995)	Recent modern humans, multiple populations (Grine et al. 1995)	163.4	147.1b	179.7b	Lower and upper limb (Long bone)	Regression (RMA; Sjøvold 1990)	Recent modern humans, multiple populations (Sjøvold 1990)	Measurements from Ruff et al. (1997); Trinkaus (2011). Stature and BM own estimations from Carretero et al. (2012) and Arsuaga et al. (2015) formulae
Předmostí 14	68.5084	54.8b	82.2b	FHD	Mechanical (OLS; Grine et al. 1995)	Recent modern humans, multiple populations (Grine et al. 1995)	173.6	156.2b	191.0b	Lower and upper limb (Long bone)	Regression (RMA; Sjøvold 1990)	Recent modern humans, multiple populations (Sjøvold 1990)	Measurements from Ruff et al. (1997); Trinkaus (2011). Stature and BM own estimations from Carretero et al. (2012) and Arsuaga et al. (2015) formulae
Dolní Vĕstonice 3	55.8076	44.6b	67.0b	FHD	Mechanical (OLS; Grine et al. 1995)	Recent modern humans, multiple populations (Grine et al. 1995)	163.4	147.1b	179.7b	Lower and upper limb (Long bone)	Regression (RMA; Sjøvold 1990)	Recent modern humans, multiple populations (Sjøvold 1990)	Measurements from Ruff et al. (1997); Sládek et al. (2000). Stature and BM own estimations from Carretero et al. (2012) and Arsuaga et al. (2015) formulae
Dolní Vĕstonice 13	71.23	57.0b	85.5b	FHD	Mechanical (OLS; Grine et al. 1995)	Recent modern humans, multiple populations (Grine et al. 1995)	171.6	154.4b	188.8b	Lower and upper limb (Long bone)	Regression (RMA; Sjøvold 1990)	Recent modern humans, multiple populations (Sjøvold 1990)	Measurements from Sládek et al. (2000). Stature and BM own estimations from Carretero et al. (2012) and Arsuaga et al. (2015) formulae
Dolní Vĕstonice 14	79.3948	63.5b	95.3b	FHD	Mechanical (OLS; Grine et al. 1995)	Recent modern humans, multiple populations (Grine et al. 1995)	185	166.5b	203.5b	Lower and upper limb (Long bone)	Regression (RMA; Sjøvold 1990)	Recent modern humans, multiple populations (Sjøvold 1990)	Measurements from Ruff etal. (1997); Sládek et al. (2000). Stature and BM own estimations from Carretero et al. (2012) and Arsuaga et al. (2015) formulae
Dolní Vĕstonice 15	69.7558	55.8b	83.7b	FHD	Mechanical (OLS; Grine et al. 1995)	Recent modern humans, multiple populations (Grine et al. 1995)	160.1	144.1b	176.1b	Lower and upper limb (Long bone)	Regression (RMA; Sjøvold 1990)	Recent modern humans, multiple populations (Sjøvold 1990)	Measurements from Sládek et al. (2000). Stature and BM own estimations from Carretero et al. (2012) and Arsuaga et al. (2015) formulae
Dolní Vĕstonice 16	78.034	62.4b	93.6b	FHD	Mechanical (OLS; Grine et al. 1995)	Recent modern humans, multiple populations (Grine et al. 1995)	174.2	156.8b	191.6b	Lower and upper limb (Long bone)	Regression (RMA; Sjøvold 1990)	Recent modern humans, multiple populations (Sjøvold 1990)	Measurements from Sládek et al. (2000). Stature and BM own estimations from Carretero et al. (2012) and Arsuaga et al. (2015) formulae
Pavlov 1							186.3	167.7b	204.9b	Lower and upper limb (Long bone)	Regression (RMA; Sjøvold 1990)	Recent modern humans, multiple populations (Sjøvold 1990)	Measurements from Sládek et al. (2000). Stature own estimations from Carretero et al. (2012) formulae
Sunghir 1	78.9412	63.2b	94.7b	FHD	Mechanical (OLS; Grine et al. 1995)	Recent modern humans, multiple populations (Grine et al. 1995)	183.6	165.2b	201.9b	Lower and upper limb (Long bone)	Regression (RMA; Sjøvold 1990)	Recent modern humans, multiple populations (Sjøvold 1990)	Measurements from Trinkaus et al. (2014). Stature and BM own estimations from Carretero et al. (2012) and Arsuaga et al. (2015) formulae
Cro-magnon 1 (CM-1)	70.3228	56.3b	84.4b	FHD	Mechanical (OLS; Grine et al. 1995)	Recent modern humans, multiple populations (Grine et al. 1995)	172.1	154.9b	189.3b	Lower and upper limb (Long bone)	Regression (RMA; Sjøvold 1990)	Recent modern humans, multiple populations (Sjøvold 1990)	Measurements from McCown & Keith (1939); Ruff et al. (1997); Trinkaus (2011). Stature and BM own estimations from Carretero et al. (2012) and Arsuaga et al. (2015) formulae
Cro-magnon 4293							173.8	156.4b	191.2b	Upper limb (Long bone)	Regression (RMA; Sjøvold 1990)	Recent modern humans, multiple populations (Sjøvold 1990)	Measurements from Trinkaus (2011). Stature own estimations from Carretero et al. (2012) formulae
Cro-magnon 4297							178	160.2b	195.8b	Upper limb (Long bone)	Regression (RMA; Sjøvold 1990)	Recent modern humans, multiple populations (Sjøvold 1990)	Measurements from Trinkaus (2011). Stature own estimations from Carretero et al. (2012) formulae
Cro-magnon 4314	70.096	56.1b	84.1b	FHD	Mechanical (OLS; Grine et al. 1995)	Recent modern humans, multiple populations (Grine et al. 1995)							Measurements from Trinkaus (2011). BM own estimations from Arsuaga et al. (2015) formulae
Cro-magnon 4315	73.498	58.8b	88.2b	FHD	Mechanical (OLS; Grine et al. 1995)	Recent modern humans, multiple populations (Grine et al. 1995)							Measurements from Ruff et al. (1997). BM own estimations from Arsuaga et al. (2015) formulae
Cro-magnon 4317	61.7044	49.4b	74.0b	FHD	Mechanical (OLS; Grine et al. 1995)	Recent modern humans, multiple populations (Grine et al. 1995)							Measurements from Ruff et al. (1997). BM own estimations from Arsuaga et al. (2015) formulae
Cro-magnon 4321	61.2508	49.0b	73.5b	FHD	Mechanical (OLS; Grine et al. 1995)	Recent modern humans, multiple populations (Grine et al. 1995)							Measurements from Trinkaus (2011). BM own estimations from Arsuaga et al. (2015) formulae
Cro-magnon 4322							178.9	161.0b	196.8b	Lower limb (Long bone)	Regression (RMA; Sjøvold 1990)	Recent modern humans, multiple populations (Sjøvold 1990)	Measurements from Trinkaus (2011). Stature own estimations from Carretero et al. (2012) formulae
Cro-magnon 4324							160	144.0b	176.0b	Lower limb (Long bone)	Regression (RMA; Sjøvold 1990)	Recent modern humans, multiple populations (Sjøvold 1990)	Measurements from Trinkaus (2011). Stature own estimations from Carretero et al. (2012) formulae
Cro-magnon 4330							173.7	156.3b	191.1b	Lower limb (Long bone)	Regression (RMA; Sjøvold 1990)	Recent modern humans, multiple populations (Sjøvold 1990)	Measurements from Trinkaus (2011). Stature own estimations from Carretero et al. (2012) formulae
Cro-magnon 4337	81.0507	64.8b	97.3b	Foot (Trochlear breadth - M5)	Mechanical (OLS; McHenry 1992)	Recent modern humans, multiple populations (McHenry 1992)	170.223	169.3	171.1	Foot (Talar max. length)	Regression (LTS; Pablos et al. 2013a)	Recent modern humans, Euroamerican & Afroamerican (Pablos et al. 2013a)	Own measurements. Stature and BM own estimations from Pablos et al. (2013a) and McHenry (1992) formulae
Cro-magnon 4345-Bis							170.639	166.3	174.9	Foot (MtI max. length)	Regression (LTS; Pablos et al. 2013a)	Recent modern humans, Euroamerican & Afroamerican (Pablos et al. 2013a)	Own measurements. Stature own estimations from Pablos et al. (2013a) formulae
Cro-magnon 4345							171.933	167.6	176.2	Foot (MtI max. length)	Regression (LTS; Pablos et al. 2013a)	Recent modern humans, Euroamerican & Afroamerican (Pablos et al. 2013a)	Own measurements. Stature own estimations from Pablos et al. (2013a) formulae
Cro-magnon 4346							169.649	164.3	175.2	Foot (MtII max. length)	Regression (LTS; Pablos et al. 2013a)	Recent modern humans, Euroamerican & Afroamerican (Pablos et al. 2013a)	Own measurements. Stature own estimations from Pablos et al. (2013a) formulae
Cro-magnon 4347							169.839	163.8	176	Foot (MtIV max. length)	Regression (LTS; Pablos et al. 2013a)	Recent modern humans, Euroamerican & Afroamerican (Pablos et al. 2013a)	Own measurements. Stature own estimations from Pablos et al. (2013a) formulae
Cro-magnon 4348							169.974	164	176.1	Foot (MtIV max. length)	Regression (LTS; Pablos et al. 2013a)	Recent modern humans, Euroamerican & Afroamerican (Pablos et al. 2013a)	Own measurements. Stature own estimations from Pablos et al. (2013a) formulae
Paviland 1	73.9516	59.2b	88.7b	FHD	Mechanical (OLS; Grine et al. 1995)	Recent modern humans, multiple populations (Grine et al. 1995)	176.5	158.9b	194.2b	Lower and upper limb (Long bone)	Regression (RMA; Sjøvold 1990)	Recent modern humans, multiple populations (Sjøvold 1990)	Measurements from Trinkaus (2000). Stature and BM own estimations from Carretero et al. (2012) and Arsuaga et al. (2015) formulae
Rochette 1	66.694	53.4b	80.0b	FHD	Mechanical (OLS; Grine et al. 1995)	Recent modern humans, multiple populations (Grine et al. 1995)							Measurements from Ruff et al. (1997). BM own estimations from Arsuaga et al. (2015) formulae
Abri Pataud 1	69.7011	55.8b	83.6b	Foot (Trochlear breadth - M5)	Mechanical (OLS; McHenry 1992)	Recent modern humans, multiple populations (McHenry 1992)	162.2	146.0b	178.4b	Upper limb (Long bone)	Regression (RMA; Sjøvold 1990)	Recent modern humans, multiple populations (Sjøvold 1990)	Measurements from Billy (1975) and own data. Stature and BM own estimations from Carretero et al. (2012) and McHenry (1992) formulae
Mladeč 21	65.56	52.4b	78.7b	FHD	Mechanical (OLS; Grine et al. 1995)	Recent modern humans, multiple populations (Grine et al. 1995)							Measurements from Trinkaus et al. (2014). BM own estimations from Arsuaga et al. (2015) formulae
Mladeč 22	78.4876	62.8b	94.2b	FHD	Mechanical (OLS; Grine et al. 1995)	Recent modern humans, multiple populations (Grine et al. 1995)							Measurements from Trinkaus et al. (2014). BM own estimations from Arsuaga et al. (2015) formulae
Mladeč 24							191.6	172.4b	210.8b	Upper limb (Long bone)	Regression (RMA; Sjøvold 1990)	Recent modern humans, multiple populations (Sjøvold 1990)	Measurements from Trinkaus (2011). Stature own estimations from Carretero et al. (2012) formulae
Mladeč 27							176.9	159.2b	194.6b	Lower limb (Long bone)	Regression (RMA; Sjøvold 1990)	Recent modern humans, multiple populations (Sjøvold 1990)	Measurements from Trinkaus (2011). Stature own estimations from Carretero et al. (2012) formulae
Mladeč 30	91.2968	73.0b	109.6b	Foot (Trochlear breadth - M5)	Mechanical (OLS; McHenry 1992)	Recent modern humans, multiple populations (McHenry 1992)	173.349	170.4	175.8	Foot (Talar max. length)	Regression (LTS; Pablos et al. 2013a)	Recent modern humans, Euroamerican & Afroamerican (Pablos et al. 2013a)	Measurements from Trinkaus et al. (2006). Stature and BM own estimations from Pablos et al. (2013a) and McHenry (1992) formulae
Spy 2	82.57	66.1b	99.1b	FHD	Mechanical (OLS; Grine et al. 1995)	Recent modern humans, multiple populations (Grine et al. 1995)	158.6	142.7b	174.5b	Lower limb (Long bone)	Regression (RMA; Sjøvold 1990)	Recent modern humans, multiple populations (Sjøvold 1990)	Measurements from Endo & Kimura (1970); Heim (1982). Stature and BM own estimations from Carretero et al. (2012) and Arsuaga et al. (2015) formulae
Spy 25B							161.208	156.5	165.8	Foot (MtI max. length)	Regression (LTS; Pablos et al. 2013a)	Recent modern humans, Euroamerican & Afroamerican (Pablos et al. 2013a)	Measurements from Pablos et al. (in press) and Lorenzo (Pers. Comm). Stature own estimations from Pablos et al. (2013a) formulae
Spy 25C							157.872	153	162.6	Foot (MtI max. length)	Regression (LTS; Pablos et al. 2013a)	Recent modern humans, Euroamerican & Afroamerican (Pablos et al. 2013a)	Measurements from Pablos et al. (in press) and Lorenzo (Pers. Comm). Stature own estimations from Pablos et al. (2013a) formulae
Spy 25D							160.298	155.6	165	Foot (MtI max. length)	Regression (LTS; Pablos et al. 2013a)	Recent modern humans, Euroamerican & Afroamerican (Pablos et al. 2013a)	Measurements from Pablos et al. (in press) and Lorenzo (Pers. Comm). Stature own estimations from Pablos et al. (2013a) formulae
Neandertal 1 (Feldhofer)	81.436	65.1b	97.7b	FHD	Mechanical (OLS; Grine et al. 1995)	Recent modern humans, multiple populations (Grine et al. 1995)	165.6	149.0b	182.2b	Lower and upper limb (Long bone)	Regression (RMA; Sjøvold 1990)	Recent modern humans, multiple populations (Sjøvold 1990)	Measurements from Heim (1982); Arsuaga et al. (2015). Stature and BM own estimations from Carretero et al. (2012) and Arsuaga et al. (2015) formulae
Baigara (talus)	86.6	69.3b	103.9b	Foot (Trochlear breadth - M5)	Mechanical (OLS; McHenry 1992)	Recent modern humans, multiple populations (McHenry 1992)	173.3	172.9	173.8	Foot (Talar max. length)	Regression (LTS; Pablos et al. 2013a)	Recent modern humans, Euroamerican & Afroamerican (Pablos et al. 2013a)	Measurements from Kuzmin et al. (2009). Stature and BM own estimations from Pablos et al. (2013a) and McHenry (1992) formulae
Tianyuan 1	71.4253	57.1b	85.7b	Foot (Trochlear breadth - M5)	Mechanical (OLS; McHenry 1992)	Recent modern humans, multiple populations (McHenry 1992)	171.874	164.6	179.1	Foot (Talus/MtII/MtIII)	Regression (LTS; Pablos et al. 2013a)	Recent modern humans, Euroamerican & Afroamerican (Pablos et al. 2013a)	Measurements from Shang & Trinkaus (2010). Stature and BM own estimations from Pablos et al. (2013a) and McHenry (1992) formulae
La Quina H1	72.6762	58.1b	87.2b	Foot (Trochlear breadth - M5)	Mechanical (OLS; McHenry 1992)	Recent modern humans, multiple populations (McHenry 1992)	168.828	164.1	172.9	Foot (Talar max. length)	Regression (LTS; Pablos et al. 2013a)	Recent modern humans, Euroamerican & Afroamerican (Pablos et al. 2013a)	Own measurements. Stature and BM own estimations from Pablos et al. (2013a) and McHenry (1992) formulae
La Quina H5							161	144.9b	177.1b	Upper limb (Long bone)	Regression (RMA; Sjøvold 1990)	Recent modern humans, multiple populations (Sjøvold 1990)	Measurements from Heim (1982); Trinkaus (2011). Stature own estimations from Carretero et al. (2012) formulae
Moros de la Gabasa (Gal. Rev.439)							157.936	157	158.8	Foot (MtI max. length)	Regression (LTS; Pablos et al. 2013a)	Recent modern humans, Euroamerican & Afroamerican (Pablos et al. 2013a)	Measurements from Lorenzo & Montes (2001). Stature own estimations from Pablos et al. (2013a)
Sima de las Palomas 77	66.9208	53.5b	80.3b	FHD	Mechanical (OLS; Grine et al. 1995)	Recent modern humans, multiple populations (Grine et al. 1995)							Measurements from Walker et al. (2011b). BM own estimations from Arsuaga et al. (2015) formulae
Sima de las Palomas 92	63.7456	51.0b	76.5b	FHD	Mechanical (OLS; Grine et al. 1995)	Recent modern humans, multiple populations (Grine et al. 1995)	152.6	137.3b	167.9b	Lower limb (Long bone)	Regression (RMA; Sjøvold 1990)	Recent modern humans, multiple populations (Sjøvold 1990)	Measurements from Walker et al. (2011a). Stature and BM own estimations from Carretero et al. (2012) and Arsuaga et al. (2015) formulae
Sima de las Palomas 96	61.024	48.8b	73.2b	FHD	Mechanical (OLS; Grine et al. 1995)	Recent modern humans, multiple populations (Grine et al. 1995)	149.2	134.3b	164.1b	Lower and upper limb (Long bone)	Regression (RMA; Sjøvold 1990)	Recent modern humans, multiple populations (Sjøvold 1990)	Measurements from Walker et al. (2011a). Stature and BM own estimations from Carretero et al. (2012) and Arsuaga et al. (2015) formulae
La Ferrassie 1	90.508	72.4b	108.6b	FHD	Mechanical (OLS; Grine et al. 1995)	Recent modern humans, multiple populations (Grine et al. 1995)	171.6	154.4b	188.8b	Lower and upper limb (Long bone)	Regression (RMA; Sjøvold 1990)	Recent modern humans, multiple populations (Sjøvold 1990)	Measurements from Heim (1982). Stature and BM own estimations from Carretero et al. (2012) and Arsuaga et al. (2015) formulae
La Ferrassie 2	67.828	54.3b	81.4b	FHD	Mechanical (OLS; Grine et al. 1995)	Recent modern humans, multiple populations (Grine et al. 1995)	148.7	133.8b	163.6b	Lower and upper limb (Long bone)	Regression (RMA; Sjøvold 1990)	Recent modern humans, multiple populations (Sjøvold 1990)	Measurements from Heim (1982). Stature and BM own estimations from Carretero et al. (2012) and Arsuaga et al. (2015) formulae
Shanidar 1	67.8441	54.3b	81.4b	Foot (Trochlear breadth - M5)	Mechanical (OLS; McHenry 1992)	Recent modern humans, multiple populations (McHenry 1992)	167.2	150.5b	183.9b	Lower and upper limb (Long bone)	Regression (RMA; Sjøvold 1990)	Recent modern humans, multiple populations (Sjøvold 1990)	Measurements from Trinkaus (1983) and own data. Stature and BM own estimations from Carretero et al. (2012) and McHenry (1992) formulae
Shanidar 2							154.8	139.3b	170.3b	Lower limb (Long bone)	Regression (RMA; Sjøvold 1990)	Recent modern humans, multiple populations (Sjøvold 1990)	Measurements from Trinkaus (1983). Stature own estimations from Carretero et al. (2012) formulae
Shanidar 3	72.7125	58.2b	87.3b	Foot (Trochlear breadth - M5)	Mechanical (OLS; McHenry 1992)	Recent modern humans, multiple populations (McHenry 1992)	166.4	149.8b	183.0b	Upper limb (Long bone)	Regression (RMA; Sjøvold 1990)	Recent modern humans, multiple populations (Sjøvold 1990)	Measurements from Trinkaus (1983). Stature and BM own estimations from Carretero et al. (2012) and McHenry (1992) formulae
Shanidar 4	74.632	59.7b	89.6b	FHD	Mechanical (OLS; Grine et al. 1995)	Recent modern humans, multiple populations (Grine et al. 1995)	162.5	146.3b	178.8b	Lower and upper limb (Long bone)	Regression (RMA; Sjøvold 1990)	Recent modern humans, multiple populations (Sjøvold 1990)	Measurements from Trinkaus (1983). Stature and BM own estimations from Carretero et al. (2012) and Arsuaga et al. (2015) formulae
Shanidar 5	71.23	57.0b	85.5b	FHD	Mechanical (OLS; Grine et al. 1995)	Recent modern humans, multiple populations (Grine et al. 1995)	163.6	147.2b	180.0b	Lower and upper limb (Long bone)	Regression (RMA; Sjøvold 1990)	Recent modern humans, multiple populations (Sjøvold 1990)	Measurements from Trinkaus (1983). Stature and BM own estimations from Carretero et al. (2012) and Arsuaga et al. (2015) formulae
Shanidar 6							150.5	135.5b	165.6b	Lower and upper limb (Long bone)	Regression (RMA; Sjøvold 1990)	Recent modern humans, multiple populations (Sjøvold 1990)	Measurements from Trinkaus (1983; 2011). Stature and BM own estimations from Carretero et al. (2012) and Arsuaga et al. (2015) formulae
Shanidar 8							159.293	158	160.6	Foot (MtIII/IV max. length)	Regression (LTS; Pablos et al. 2013a)	Recent modern humans, Euroamerican & Afroamerican (Pablos et al. 2013a)	Measurements from Trinkaus (1983). Stature own estimations from Pablos et al. (2013a) formulae
SDR-035+SDR-041							160.4	144.4b	176.4b	Upper limb (Long bone)	Regression (RMA; Sjøvold 1990)	Recent modern humans, multiple populations (Sjøvold 1990)	Measurements from Rosas et al. (2015). Stature own estimations from Carretero et al. (2012) formulae
SDR-054+SDR-055+SDR-056							167.2	150.5b	183.9b	Upper limb (Long bone)	Regression (RMA; Sjøvold 1990)	Recent modern humans, multiple populations (Sjøvold 1990)	Estimate from Carretero et al. (2012)
SDR-1609	82.57	66.1b	99.1b	FHD	Mechanical (OLS; Grine et al. 1995)	Recent modern humans, multiple populations (Grine et al. 1995)							Measurements from Trinkaus (2011). BM own estimations from Arsuaga et al. (2015) formulae
Fond-de-Foret 1	73.5	58.8b	88.2b	FHD	Mechanical (OLS; Grine et al. 1995)	Recent modern humans, multiple populations (Grine et al. 1995)							Measurements from Trinkaus (2011). BM own estimations from Arsuaga et al. (2015) formulae
La Chapelle-aux-Saints 1	81.6628	65.3b	98.0b	FHD	Mechanical (OLS; Grine et al. 1995)	Recent modern humans, multiple populations (Grine et al. 1995)	162.5	146.3b	178.8b	Upper limb (Long bone)	Regression (RMA; Sjøvold 1990)	Recent modern humans, multiple populations (Sjøvold 1990)	Measurements from Heim (1982); Ruff et al. (1997). Stature and BM own estimations from Carretero et al. (2012) and Arsuaga et al. (2015) formulae
Amud 1	72.1	57.7b	86.6b	FHD1	Mechanical (OLS; Grine et al. 1995)	Recent modern humans, multiple populations (Grine et al. 1995)	175.7	158.1b	193.3b	Lower limb (Long bone)	Regression (RMA; Sjøvold 1990)	Recent modern humans, multiple populations (Sjøvold 1990)	Measurements from Endo & Kimura (1970); Arsuaga et al. (2015). Stature and BM own estimations from Carretero et al. (2012) and Arsuaga et al. (2015) formulae
Kebara 2	72.4	57.9b	86.8b	FHD1	Mechanical (OLS; Grine et al. 1995)	Recent modern humans, multiple populations (Grine et al. 1995)	172	154.8b	189.2b	Upper limb (Long bone)	Regression (RMA; Sjøvold 1990)	Recent modern humans, multiple populations (Sjøvold 1990)	Measurements from Carretero et al. (2012); Arsuaga et al. (2015). Stature and BM own estimations from Carretero et al. (2012) and Arsuaga et al. (2015) formulae
Kebara 9							157.961	157.4	158.5	Foot (MtIV max. length)	Regression (LTS; Pablos et al. 2013a)	Recent modern humans, Euroamerican & Afroamerican (Pablos et al. 2013a)	Measurements from Courtaud (1989). Stature own estimations from Pablos et al. (2013a) formulae
Regourdou 1	64.4236	51.5b	77.3b	Foot (Trochlear breadth - M5)	Mechanical (OLS; McHenry 1992)	Recent modern humans, multiple populations (McHenry 1992)	162.3	146.1b	178.5b	Upper limb (Long bone)	Regression (RMA; Sjøvold 1990)	Recent modern humans, multiple populations (Sjøvold 1990)	Measurements from Vandermeersch & Trinkaus (1995) and own data. Stature and BM own estimations from Carretero et al. (2012) and McHenry (1992) formulae
Regourdou 2							181.193	180.4	182	Foot (Calcaneus max. length)	Regression (LTS; Pablos et al. 2013a)	Recent modern humans, Euroamerican & Afroamerican (Pablos et al. 2013a)	Own measurements. Stature own estimations from Pablos et al. (2013a) formulae
Subalyuk 1							160.459	159	161.8	Foot (MtII/IV max. length)	Regression (LTS; Pablos et al. 2013a)	Recent modern humans, Euroamerican & Afroamerican (Pablos et al. 2013a)	Measurements from Bartucz (1940). Stature own estimations from Pablos et al. (2013a) formulae
Liujiang 1	42.7	34.2b	51.2b	FHD	Mechanical (OLS; Trinkaus & Ruff 2012)	Recent modern humans, multiple populations (Trinkaus & Ruff 2012)							Estimate from Trinkaus et al. (2014)
Combe Grenal 30	63.5	50.8b	76.2b	Foot (Trochlear breadth - M5)	Mechanical (OLS; McHenry 1992)	Recent modern humans, multiple populations (McHenry 1992)							Measurements from Garralda & Vandermeersch (2000). BM own estimations from McHenry (1992) formulae
Moula Guercy M-D2-587							172.999	167.3	178.8	Foot (MtII max. length)	Regression (LTS; Pablos et al. 2013a)	Recent modern humans, Euroamerican & Afroamerican (Pablos et al. 2013a)	Measurements from Mersey et al (2013). Stature own estimations from Pablos et al. (2013a) formulae
Ngandong B (tibia)							169.1	152.2b	186.0b	Lower limb (Long bone)	Regression (RMA; Sjøvold 1990)	Recent modern humans, multiple populations (Sjøvold 1990)	Estimate from Carretero et al. (2012)
LB1	34.1	27.3b	40.9b	Foot (Trochlear breadth - M5)	Mechanical (OLS; McHenry 1992)	Recent modern humans, multiple populations (McHenry 1992)	104.2	100	109	Lower limb (Long bone)	Regression (Classic calibration ; Baab et al. 2016)	Recent modern humans, African pygmies - n=16 (Baab et al. 2016)	Measurements from Brown et al. (2004); Jungers et al. (2009); Morwood et al (2004). Stature and BM own estimations from Carretero et al. (2012) and McHenry (1992) formulae
Qafzeh 3	46.7478	37.4b	56.1b	Foot (Trochlear breadth - M5)	Mechanical (OLS; McHenry 1992)	Recent modern humans, multiple populations (McHenry 1992)	164.8	148.3b	181.3b	Lower limb (Long bone)	Regression (RMA; Sjøvold 1990)	Recent modern humans, multiple populations (Sjøvold 1990)	Measurements from Vandermeersch (1981). Stature and BM own estimations from Carretero et al. (2012) and McHenry (1992) formulae
Qafzeh 7							171.8	154.6b	189.0b	Upper limb (Long bone)	Regression (RMA; Sjøvold 1990)	Recent modern humans, multiple populations (Sjøvold 1990)	Measurements from Vandermeersch (1981). Stature own estimations from Carretero et al. (2012) formulae
Qafzeh 8	59.898	47.9b	71.9b	Foot (Trochlear breadth - M5)	Mechanical (OLS; McHenry 1992)	Recent modern humans, multiple populations (McHenry 1992)	191.4	172.3b	210.5b	Lower and upper limb (Long bone)	Regression (RMA; Sjøvold 1990)	Recent modern humans, multiple populations (Sjøvold 1990)	Measurements from Vandermeersch (1981). Stature and BM own estimations from Carretero et al. (2012) and McHenry (1992) formulae
Qafzeh 9	64.426	51.5b	77.3b	FHD	Mechanical (OLS; Grine et al. 1995)	Recent modern humans, multiple populations (Grine et al. 1995)	172.5	155.3b	189.8b	Lower and upper limb (Long bone)	Regression (RMA; Sjøvold 1990)	Recent modern humans, multiple populations (Sjøvold 1990)	Measurements from Vandermeersch (1981). Stature and BM own estimations from Carretero et al. (2012) and Arsuaga et al. (2015) formulae
Klasies River (Mt I)							164.13	163.3	165	Foot (MtI max. length)	Regression (LTS; Pablos et al. 2013a)	Recent modern humans, Euroamerican & Afroamerican (Pablos et al. 2013a)	Measurements from Rightmire et al. (2006). Stature own estimations from Pablos et al. (2013a) formulae
Klasies River (Mt II)							178.582	172.3	185	Foot (MtII max. length)	Regression (LTS; Pablos et al. 2013a)	Recent modern humans, Euroamerican & Afroamerican (Pablos et al. 2013a)	Measurements from Rightmire et al. (2006). Stature own estimations from Pablos et al. (2013a) formulae
Kiik-Koba 1	80.2	64.1b	96.2b	Foot (Trochlear breadth - M5)	Mechanical (OLS; McHenry 1992)	Recent modern humans, multiple populations (McHenry 1992)	162.7	146.4b	179.0b	Lower limb (Long bone)	Regression (RMA; Sjøvold 1990)	Recent modern humans, multiple populations (Sjøvold 1990)	Measurementes from Bonch-Osmolovski (1954) and own data. Stature and BM own estimations from Carretero et al. (2012) and Pablos et al. (2013a) formulae
Skhul 3							180.6	162.5b	198.7b	Lower limb (Long bone)	Regression (RMA; Sjøvold 1990)	Recent modern humans, multiple populations (Sjøvold 1990)	Measurementes from Endo & kimura (1970). Stature own estimations from Carretero et al. (2012) formulae
Skhul 4	72.364	57.9b	86.8b	FHD	Mechanical (OLS; Grine et al. 1995)	Recent modern humans, multiple populations (Grine et al. 1995)	182	163.8b	200.2b	Lower and upper limb (Long bone)	Regression (RMA; Sjøvold 1990)	Recent modern humans, multiple populations (Sjøvold 1990)	Measurementes from McCown & Keith (1939). Stature and BM own estimations from Carretero et al. (2012) and Arsuaga et al. (2015) formulae
Skhul 5	76.9	61.5b	92.3b	FHD	Mechanical (OLS; Grine et al. 1995)	Recent modern humans, multiple populations (Grine et al. 1995)	181.6	163.4b	199.8b	Lower and upper limb (Long bone)	Regression (RMA; Sjøvold 1990)	Recent modern humans, multiple populations (Sjøvold 1990)	Measurementes from McCown & Keith (1939). Stature and BM own estimations from Carretero et al. (2012) and Arsuaga et al. (2015) formulae
Skhul 6	68.962	55.2b	82.8b	FHD	Mechanical (OLS; Grine et al. 1995)	Recent modern humans, multiple populations (Grine et al. 1995)	177.9	160.1b	195.7b	Lower limb (Long bone)	Regression (RMA; Sjøvold 1990)	Recent modern humans, multiple populations (Sjøvold 1990)	Measurementes from McCown & Keith (1939). Stature and BM own estimations from Carretero et al. (2012) and Arsuaga et al. (2015) formulae
Skhul 7	57.9329	46.3b	69.5b	Foot (Trochlear breadth - M5)	Mechanical (OLS; McHenry 1992)	Recent modern humans, multiple populations (McHenry 1992)	158.5	142.7b	174.4b	Lower and upper limb (Long bone)	Regression (RMA; Sjøvold 1990)	Recent modern humans, multiple populations (Sjøvold 1990)	Measurementes from McCown & Keith (1939). Stature and BM own estimations from Carretero et al. (2012) and McHenry (1992) formulae
Skhul 9	73.9516	59.2b	88.7b	FHD	Mechanical (OLS; Grine et al. 1995)	Recent modern humans, multiple populations (Grine et al. 1995)							Measurementes from Ruff et al. (1997). BM own estimations from Arsuaga et al. (2015) formulae
Krapina 207	66.0136	52.8b	79.2b	FHD1	Mechanical (OLS; Grine et al. 1995)	Recent modern humans, multiple populations (Grine et al. 1995)							Measurementes from Arsuaga et al. (2015). BM own estimations from Arsuaga et al. (2015) formulae
Krapina 208	68.5084	54.8b	82.2b	FHD1	Mechanical (OLS; Grine et al. 1995)	Recent modern humans, multiple populations (Grine et al. 1995)							Measurementes from Arsuaga et al. (2015). BM own estimations from Arsuaga et al. (2015) formulae
Krapina 209	67.3744	53.9b	80.8b	FHD1	Mechanical (OLS; Grine et al. 1995)	Recent modern humans, multiple populations (Grine et al. 1995)							Measurementes from Arsuaga et al. (2015). BM own estimations from Arsuaga et al. (2015) formulae
Krapina 213	83.0236	66.4b	99.6b	FHD	Mechanical (OLS; Grine et al. 1995)	Recent modern humans, multiple populations (Grine et al. 1995)							Measurementes from Ruff et al. (1997). BM own estimations from Arsuaga et al. (2015) formulae
Krapina 214	63.7456	51.0b	76.5b	FHD	Mechanical (OLS; Grine et al. 1995)	Recent modern humans, multiple populations (Grine et al. 1995)							Measurementes from Ruff et al. (1997). BM own estimations from Arsuaga et al. (2015) formulae
Krapina foot A2	59.1873	47.3b	71.0b	Foot (Trochlear breadth - M5)	Mechanical (OLS; McHenry 1992)	Recent modern humans, multiple populations (McHenry 1992)	163.17	159.2	166.9	Foot (Talus/MtI/MtIII/MtIV max length)	Regression (LTS; Pablos et al. 2013a)	Recent modern humans, Euroamerican & Afroamerican (Pablos et al. 2013a)	Own measurements. Stature and BM own estimations from Pablos et al. (2013a) and McHenry (1992) formulae
Krapina 236	59.7397	47.8b	71.7b	Foot (Trochlear breadth - M5)	Mechanical (OLS; McHenry 1992)	Recent modern humans, multiple populations (McHenry 1992)	160.042	159.1	161	Foot (Talar max. length)	Regression (LTS; Pablos et al. 2013a)	Recent modern humans, Euroamerican & Afroamerican (Pablos et al. 2013a)	Own measurements. Stature and BM own estimations from Pablos et al. (2013a) and McHenry (1992) formulae
Krapina 237	77.5175	62.0b	93.0b	Foot (Trochlear breadth - M5)	Mechanical (OLS; McHenry 1992)	Recent modern humans, multiple populations (McHenry 1992)	171.104	170.6	171.6	Foot (Talar max. length)	Regression (LTS; Pablos et al. 2013a)	Recent modern humans, Euroamerican & Afroamerican (Pablos et al. 2013a)	Measurements from Trinkaus (1975a; 1975b). Stature and BM own estimations from Pablos et al. (2013a) and McHenry (1992) formulae
Krapina 238.1	52.958	42.4b	63.5b	Foot (Trochlear breadth - M5)	Mechanical (OLS; McHenry 1992)	Recent modern humans, multiple populations (McHenry 1992)							Measurements from Trinkaus (1975b). BM own estimations from McHenry (1992) formulae
Krapina 238.2+238.7							164.247	158.4	169.7	Foot (Talar max. length)	Regression (LTS; Pablos et al. 2013a)	Recent modern humans, Euroamerican & Afroamerican (Pablos et al. 2013a)	Measurements from Trinkaus (1975b). Stature own estimations from Pablos et al. (2013a) formulae
Krapina 248.1							169.92	163.9	176.1	Foot (MtIV max. length)	Regression (LTS; Pablos et al. 2013a)	Recent modern humans, Euroamerican & Afroamerican (Pablos et al. 2013a)	Measurements from Trinkaus (1975b). Stature own estimations from Pablos et al. (2013a) formulae
Lezetxiki							166.8	150.1b	183.5b	Upper limb (Long bone)	Regression (RMA; Sjøvold 1990)	Recent modern humans, multiple populations (Sjøvold 1990)	Measurements from Basabe (1966). Stature own estimations from Carretero et al. (2012) formulae
Tabun C1	54.22	43.4b	65.1b	FHD	Mechanical (OLS; Grine et al. 1995)	Recent modern humans, multiple populations (Grine et al. 1995)	153.1	137.8b	168.4b	Lower and upper limb (Long bone)	Regression (RMA; Sjøvold 1990)	Recent modern humans, multiple populations (Sjøvold 1990)	Measurements from McCown & Keith (1939). Stature and BM own estimations from Carretero et al. (2012) and Arsuaga et al. (2015) formulae
Omo Kibish 1	54.1	43.3b	64.9b	Foot (Trochlear breadth - M5)	Mechanical (OLS; McHenry 1992)	Recent modern humans, multiple populations (McHenry 1992)	163.3	162.3	164.2	Foot (Talar max. length)	Regression (LTS; Pablos et al. 2013a)	Recent modern humans, Euroamerican & Afroamerican (Pablos et al. 2013a)	Measurements from Pearson et al. (2008). Stature and BM own estimations from Pablos et al. (2013a) and McHenry (1992) formulae
Jinniushan 1	77.3536	61.9b	92.8b	FHD1	Mechanical (OLS; Grine et al. 1995)	Recent modern humans, multiple populations (Grine et al. 1995)	168.8	151.9b	185.7b	Upper limb (Long bone)	Regression (RMA; Sjøvold 1990)	Recent modern humans, multiple populations (Sjøvold 1990)	Measurements from Rosenberg et al. (2006). Stature and BM own estimations from Carretero et al. (2012) and Arsuaga et al. (2015) formulae
Le Prince 1 (coxal)	76.2196	61.0b	91.5b	FHD1	Mechanical (OLS; Grine et al. 1995)	Recent modern humans, multiple populations (Grine et al. 1995)							Measurements from de Lumley (1972). BM own estimations from Arsuaga et al. (2015) formulae
Sedia del Diavolo 2							159.658	159	160.3	Foot (MtII max. length)	Regression (LTS; Pablos et al. 2013a)	Recent modern humans, Euroamerican & Afroamerican (Pablos et al. 2013a)	Measurements from Mallegni & Busoni (1986). Stature estimations from Pablos et al. (2013a) formulae
U.W. 101-00213	35.7	42.84b	28.56b	Femur (Mean of Subtrochanteric & Midshaft diam. AP/ML)	Mechanical (inverse calibration; Grabowski et al. 2015)	Recent modern humans, multiple populations (Grabowski et al. 2015)							For body mass: average (AVG) value from Garvin et al. (2017): Table 2. Measurements and estimates from Garvin et al. (2017).
U.W. 101-00313	43.5	52.2b	34.8b	Femur (Mean of Subtrochanteric & Midshaft diam. AP/ML)	Mechanical (inverse calibration; Grabowski et al. 2015)	Recent modern humans, multiple populations (Grabowski et al. 2015)							For body mass: average (AVG) value from Garvin et al. (2017): Table 2. Measurements and estimates from Garvin et al. (2017).
U.W. 101-01813	34.3	41.16b	27.44b	Femur (Mean of Subtrochanteric AP/ML)	Mechanical (inverse calibration; Grabowski et al. 2015)	Recent modern humans, multiple populations (Grabowski et al. 2015)							For body mass: average (AVG) value from Garvin et al. (2017): Table 2. Measurements and estimates from Garvin et al. (2017).
U.W. 101-39813	35.3	42.36b	28.24b	Femur (Mean of Subtrochanteric AP/ML)	Mechanical (inverse calibration; Grabowski et al. 2015)	Recent modern humans, multiple populations (Grabowski et al. 2015)							For body mass: average (AVG) value from Garvin et al. (2017): Table 2. Measurements and estimates from Garvin et al. (2017).
U.W. 101-113613	33.5	40.2b	26.8b	Femur (Mean of Subtrochanteric AP/ML)	Mechanical (inverse calibration; Grabowski et al. 2015)	Recent modern humans, multiple populations (Grabowski et al. 2015)							For body mass: average (AVG) value from Garvin et al. (2017): Table 2. Measurements and estimates from Garvin et al. (2017).
U.W. 101-139113	36.1	43.32b	28.88b	Femur (Mean of Subtrochanteric & Midshaft diam. AP/ML)	Mechanical (inverse calibration; Grabowski et al. 2015)	Recent modern humans, multiple populations (Grabowski et al. 2015)							For body mass: average (AVG) value from Garvin et al. (2017): Table 2. Measurements and estimates from Garvin et al. (2017).
U.W. 101-147513	39.7	47.64b	31.76b	Femur (Mean of Subtrochanteric AP/ML)	Mechanical (inverse calibration; Grabowski et al. 2015)	Recent modern humans, multiple populations (Grabowski et al. 2015)							For body mass: average (AVG) value from Garvin et al. (2017): Table 2. Measurements and estimates from Garvin et al. (2017).
U.W. 101-148213	42.1	50.52b	33.68b	Femur (Mean of Subtrochanteric & Midshaft diam. AP/ML)	Mechanical (inverse calibration; Grabowski et al. 2015)	Recent modern humans, multiple populations (Grabowski et al. 2015)							For body mass: average (AVG) value from Garvin et al. (2017): Table 2. Measurements and estimates from Garvin et al. (2017).
U.W. 101-484							143.2	139	147.9	Lower limb (Long bone)	Regression (Jungers et al. 2016)	Recent modern humans, multiple populations	Measurements and values from Garvin et al. (2017): Table 7, calculated after Jungers et al. (2016)
U.W. 101-283							141.1	129.8	155.6	Upper limb (Long bone)	Regression (Garvin et al. 2017))	Recent modern humans, African populations (Garvin 2017)	Measurements and values from Garvin et al. (2017): Table 7; Average values of Kulubnarti and Dart African population regressions
Broken Hill E689 (Femur)	75.766	60.6b	90.9b	FHD	Mechanical (OLS; Grine et al. 1995)	Recent modern humans, multiple populations (Grine et al. 1995)							Measurements from Ruff et al. (1997). BM estimations from Arsuaga et al. (2015) formulae
Broken Hill E691 (Tibia)							184.2	165.8b	202.6b	Lower limb (Long bone)	Regression (RMA; Sjøvold 1990)	Recent modern humans, multiple populations (Sjøvold 1990)	Measurements from Trinkaus (2009). Stature own estimations from Carretero et al. (2012) formulae
Broken Hill E907 (Femur)	82.57	66.1b	99.1b	FHD	Mechanical (OLS; Grine et al. 1995)	Recent modern humans, multiple populations (Grine et al. 1995)							Measurements from Ruff et al. (1997). BM estimations from Arsuaga et al. (2015) formulae
ThI94-UA28-7	59.8	45.6	72.5	Long bone (Femoral AP/ML diam.)	Mechanical (OLS; Will & Stock 2015)	(Pre)historic modern human foragers; multiple populations (Will & Stock 2015)							Measurements from Daujeard et al. 2016 (Table 1); estimated with own regressions (Will & Stock, 2015; Femoral AP/ML diameters)
AT-489							166.25	161.2	171.1	Foot (Calcaneus max. length)	Regression (LTS; Pablos et al. 2013a)	Recent modern humans, Euroamerican & Afroamerican (Pablos et al. 2013a)	Measurements from Pablos et al. (2014). Stature own estimations from Pablos et al. (2013a) formulae
AT-575	64.8	51.8b	77.8b	Foot (Trochlear breadth - M5)	Mechanical (OLS; McHenry 1992)	Recent modern humans, multiple populations (McHenry 1992)	166.95	161.9	171.5	Foot (Talar max. length)	Regression (LTS; Pablos et al. 2013a)	Recent modern humans, Euroamerican & Afroamerican (Pablos et al. 2013a)	Measurements from Pablos et al. (2013b). Stature and BM own estimations from Pablos et al. (2013a) and McHenry (1992) formulae
AT-800 (coxal)	75.766	60.6b	90.9b	FHD1	Mechanical (OLS; Grine et al. 1995)	Recent modern humans, multiple populations (Grine et al. 1995)							Measurements from Arsuaga et al. (1999). BM own estimations from Arsuaga et al. (2015) formulae
AT-835+AT-2501 (coxal)	77.8072	62.2b	93.4b	FHD1	Mechanical (OLS; Grine et al. 1995)	Recent modern humans, multiple populations (Grine et al. 1995)							Measurements from Arsuaga et al. (1999). BM own estimations from Arsuaga et al. (2015) formulae
AT-859	63.8	51.0b	76.6b	Foot (Trochlear breadth - M5)	Mechanical (OLS; McHenry 1992)	Recent modern humans, multiple populations (McHenry 1992)							Measurements from Pablos et al. (2013b). BM own estimations from McHenry (1992) formulae
AT-860	62.5	50.0b	75.0b	Foot (Trochlear breadth - M5)	Mechanical (OLS; McHenry 1992)	Recent modern humans, multiple populations (McHenry 1992)	161	160.1	161.9	Foot (Talar max. length)	Regression (LTS; Pablos et al. 2013a)	Recent modern humans, Euroamerican & Afroamerican (Pablos et al. 2013a)	Measurements from Pablos et al. (2013b). Stature and BM own estimations from Pablos et al. (2013a) and McHenry (1992) formulae
AT-1004 (coxal)	66.2404	53.0b	79.5b	FHD1	Mechanical (OLS; Grine et al. 1995)	Recent modern humans, multiple populations (Grine et al. 1995)							Measurements from Arsuaga et al. (1999). BM own estimations from Arsuaga et al. (2015) formulae
AT-1480	72.4	57.9b	86.9b	Foot (Trochlear breadth - M5)	Mechanical (OLS; McHenry 1992)	Recent modern humans, multiple populations (McHenry 1992)							Measurements from Pablos et al. (2013b). BM own estimations from McHenry (1992) formulae
AT-1700							170.9	167.2	174.2	Foot (Talar max. length)	Regression (LTS; Pablos et al. 2013a)	Recent modern humans, Euroamerican & Afroamerican (Pablos et al. 2013a)	Measurements from Pablos et al. (2013b). Stature own estimations from Pablos et al. (2013a) formulae
AT-1832	65.8	52.6b	79.0b	Foot (Trochlear breadth - M5)	Mechanical (OLS; McHenry 1992)	Recent modern humans, multiple populations (McHenry 1992)							Measurements from Pablos et al. (2013b). BM own estimations from McHenry (1992) formulae
AT-1930	66.1	52.9b	79.3b	Foot (Trochlear breadth - M5)	Mechanical (OLS; McHenry 1992)	Recent modern humans, multiple populations (McHenry 1992)	162.8	161.8	163.7	Foot (Talar max. length)	Regression (LTS; Pablos et al. 2013a)	Recent modern humans, Euroamerican & Afroamerican (Pablos et al. 2013a)	Measurements from Pablos et al. (2013b). Stature and BM own estimations from Pablos et al. (2013a) and McHenry (1992) formulae
AT-2350 (coxal)	75.766	60.6b	90.9b	FHD1	Mechanical (OLS; Grine et al. 1995)	Recent modern humans, multiple populations (Grine et al. 1995)							Measurements from Arsuaga et al. (1999). BM own estimations from Arsuaga et al. (2015) formulae
AT-2466							160	158.9	161.1	Foot (Calcaneus max. length)	Regression (LTS; Pablos et al. 2013a)	Recent modern humans, Euroamerican & Afroamerican (Pablos et al. 2013a)	Measurements from Pablos et al. (2014). Stature own estimations from Pablos et al. (2013a) formulae
AT-2803	80.3	64.2b	96.4b	Foot (Trochlear breadth - M5)	Mechanical (OLS; McHenry 1992)	Recent modern humans, multiple populations (McHenry 1992)	174	173.6	174.5	Foot (Talar max. length)	Regression (LTS; Pablos et al. 2013a)	Recent modern humans, Euroamerican & Afroamerican (Pablos et al. 2013a)	Measurements from Pablos et al. (2013b). Stature and BM own estimations from Pablos et al. (2013a) and McHenry (1992) formulae
AT-3130							165.1	159.9	170.1	Foot (Calcaneus max. length)	Regression (LTS; Pablos et al. 2013a)	Recent modern humans, Euroamerican & Afroamerican (Pablos et al. 2013a)	Measurements from Pablos et al. (2014). Stature own estimations from Pablos et al. (2013a) formulae
AT-3131							165.05	159.8	170	Foot (Calcaneus max. length)	Regression (LTS; Pablos et al. 2013a)	Recent modern humans, Euroamerican & Afroamerican (Pablos et al. 2013a)	Measurements from Pablos et al. (2014). Stature own estimations from Pablos et al. (2013a) formulae
AT-3132	75.6	60.5b	90.7b	Foot (Trochlear breadth - M5)	Mechanical (OLS; McHenry 1992)	Recent modern humans, multiple populations (McHenry 1992)	164.3	163.3	165.2	Foot (Talar max. length)	Regression (LTS; Pablos et al. 2013a)	Recent modern humans, Euroamerican & Afroamerican (Pablos et al. 2013a)	Measurements from Pablos et al. (2013b). Stature and BM own estimations from Pablos et al. (2013a) and McHenry (1992) formulae
AT-3133	58.5	46.8b	70.2b	Foot (Trochlear breadth - M5)	Mechanical (OLS; McHenry 1992)	Recent modern humans, multiple populations (McHenry 1992)	166.3	161.6	171.3	Foot (Talar max. length)	Regression (LTS; Pablos et al. 2013a)	Recent modern humans, Euroamerican & Afroamerican (Pablos et al. 2013a)	Measurements from Pablos et al. (2013b). Stature and BM own estimations from Pablos et al. (2013a) and McHenry (1992) formulae
AT-4425	72.1	57.7b	86.5b	Foot (Trochlear breadth - M5)	Mechanical (OLS; McHenry 1992)	Recent modern humans, multiple populations (McHenry 1992)	163.6	162.6	164.5	Foot (Talar max. length)	Regression (LTS; Pablos et al. 2013a)	Recent modern humans, Euroamerican & Afroamerican (Pablos et al. 2013a)	Measurements from Pablos et al. (2013b). Stature and BM own estimations from Pablos et al. (2013a) and McHenry (1992) formulae
SH Pelvis 110	78.7144	63.0b	94.5b	FHD1	Mechanical (OLS; Grine et al. 1995)	Recent modern humans, multiple populations (Grine et al. 1995)					Regression (LTS; Pablos et al. 2013a)	Recent modern humans, Euroamerican & Afroamerican (Pablos et al. 2013a)	Measurements from Arsuaga et al. (1999); Bonmatí et al. (2010). BM own estimations from Arsuaga et al. (2015) formulae
SH Coxal 1 (Coxal)	56.9416	45.6b	68.3b	FHD1	Mechanical (OLS; Grine et al. 1995)	Recent modern humans, multiple populations (Grine et al. 1995)							Measurements from Arsuaga et al. (1999). BM own estimations from Arsuaga et al. (2015) formulae
SH Femur IV/V	68.962	55.2b	82.8b	FHD	Mechanical (OLS; Grine et al. 1995)	Recent modern humans, multiple populations (Grine et al. 1995)							Measurements from Arsuaga et al. (2015). BM own estimations from Arsuaga et al. (2015) formulae
SH Femur X	83.2504	66.6b	99.9b	FHD	Mechanical (OLS; Grine et al. 1995)	Recent modern humans, multiple populations (Grine et al. 1995)	170	153.0b	187.0b	Lower limb (Long bone)	Regression (RMA; Sjøvold 1990)	Recent modern humans, multiple populations (Sjøvold 1990)	Measurements from Arsuaga et al. (2015); Carretero et al. (2012). Stature and BM own estimations from Carretero et al. (2012) and Arsuaga et al. (2015) formulae
SH Femur XI	58.3024	46.6b	70.0b	FHD	Mechanical (OLS; Grine et al. 1995)	Recent modern humans, multiple populations (Grine et al. 1995)							Measurements from Arsuaga et al. (2015). BM own estimations from Arsuaga et al. (2015) formulae
SH Femur XII/XIII	73.8	59.0b	88.6b	FHD	Mechanical (OLS; Grine et al. 1995)	Recent modern humans, multiple populations (Grine et al. 1995)	167.8	151.0b	184.6b	Lower limb (Long bone)	Regression (RMA; Sjøvold 1990)	Recent modern humans, multiple populations (Sjøvold 1990)	Measurements from Arsuaga et al. (2015); Carretero et al. (2012). Stature and BM own estimations from Carretero et al. (2012) and Arsuaga et al. (2015) formulae
SH Femur XVI	56.9416	45.6b	68.3b	FHD	Mechanical (OLS; Grine et al. 1995)	Recent modern humans, multiple populations (Grine et al. 1995)							Measurements from Arsuaga et al. (2015). BM own estimations from Arsuaga et al. (2015) formulae
SH Tibia I							157.9	142.1b	173.7b	Lower limb (Long bone)	Regression (RMA; Sjøvold 1990)	Recent modern humans, multiple populations (Sjøvold 1990)	Estimate from Carretero et al. (2012)
SH Tibia III / AT-848 (Tibia)							171.7	154.5b	188.9b	Lower limb (Long bone)	Regression (RMA; Sjøvold 1990)	Recent modern humans, multiple populations (Sjøvold 1990)	Estimate from Carretero et al. (2012)
SH Tibia IV							154.3	138.9b	169.7b	Lower limb (Long bone)	Regression (RMA; Sjøvold 1990)	Recent modern humans, multiple populations (Sjøvold 1990)	Estimate from Carretero et al. (2012)
SH Tibia VI							164.5	148.1b	181.0b	Lower limb (Long bone)	Regression (RMA; Sjøvold 1990)	Recent modern humans, multiple populations (Sjøvold 1990)	Estimate from Carretero et al. (2012)
SH Tibia XI							162.8	146.5b	179.1b	Lower limb (Long bone)	Regression (RMA; Sjøvold 1990)	Recent modern humans, multiple populations (Sjøvold 1990)	Estimate from Carretero et al. (2012)
SH Tibia XII							168.4	151.6b	185.2b	Lower limb (Long bone)	Regression (RMA; Sjøvold 1990)	Recent modern humans, multiple populations (Sjøvold 1990)	Estimate from Carretero et al. (2012)
SH Fibula I							162.3	146.1b	178.5b	Lower limb (Long bone)	Regression (RMA; Sjøvold 1990)	Recent modern humans, multiple populations (Sjøvold 1990)	Estimate from Carretero et al. (2012)
SH Fibula II							153.7	138.3b	169.1b	Lower limb (Long bone)	Regression (RMA; Sjøvold 1990)	Recent modern humans, multiple populations (Sjøvold 1990)	Estimate from Carretero et al. (2012)
SH Fibula III							164.5	148.1b	181.0b	Lower limb (Long bone)	Regression (RMA; Sjøvold 1990)	Recent modern humans, multiple populations (Sjøvold 1990)	Estimate from Carretero et al. (2012)
SH foot association 13	72.95	58.4b	87.5b	Foot (Trochlear breadth - M5)	Mechanical (OLS; McHenry 1992)	Recent modern humans, multiple populations (McHenry 1992)	173.675	171.5	175.9	Foot (Talus/Calcaneus max. Length)	Regression (LTS; Pablos et al. 2013a)	Recent modern humans, Euroamerican & Afroamerican (Pablos et al. 2013a)	Measurements from Pablos et al. (2013b; 2014). Stature and BM own estimations from Pablos et al. (2013a) and McHenry (1992) formulae
SH foot association 24	57.6	46.1b	69.1b	Foot (Trochlear breadth - M5)	Mechanical (OLS; McHenry 1992)	Recent modern humans, multiple populations (McHenry 1992)	161.3	158.6	163.3	Foot (Talus/Calcaneus max. Length)	Regression (LTS; Pablos et al. 2013a)	Recent modern humans, Euroamerican & Afroamerican (Pablos et al. 2013a)	Measurements from Pablos et al. (2013b; 2014). Stature and BM own estimations from Pablos et al. (2013a) and McHenry (1992) formulae
SH foot association 35							175.55	174.1	177	Foot (Talus/Calcaneus max. Length)	Regression (LTS; Pablos et al. 2013a)	Recent modern humans, Euroamerican & Afroamerican (Pablos et al. 2013a)	Measurements from Pablos et al. (2014). Stature own estimations from Pablos et al. (2013a) formulae
SH foot association 56	90.7	72.6b	108.8b	Foot (Trochlear breadth - M5)	Mechanical (OLS; McHenry 1992)	Recent modern humans, multiple populations (McHenry 1992)	175.274	174.5	176.1	Foot (Talus max. Length)	Regression (LTS; Pablos et al. 2013a)	Recent modern humans, Euroamerican & Afroamerican (Pablos et al. 2013a)	Measurements from Pablos et al. (2013b). Stature and BM own estimations from Pablos et al. (2013a) and McHenry (1992) formulae
SH foot association 77							177.8	176.2	179.3	Foot (Calcaneus max. Length)	Regression (LTS; Pablos et al. 2013a)	Recent modern humans, Euroamerican & Afroamerican (Pablos et al. 2013a)	Measurements from Pablos et al. (2014). Stature own estimations from Pablos et al. (2013a) formulae
SH foot association 88	65.7	52.6b	78.8b	Foot (Trochlear breadth - M5)	Mechanical (OLS; McHenry 1992)	Recent modern humans, multiple populations (McHenry 1992)	173.65	171.2	176.4	Foot (Talus/Calcaneus max. Length)	Regression (LTS; Pablos et al. 2013a)	Recent modern humans, Euroamerican & Afroamerican (Pablos et al. 2013a)	Measurements from Pablos et al. (2013b; 2014). Stature and BM own estimations from Pablos et al. (2013a) and McHenry (1992) formulae
SH foot association 99	62.55	50.0b	75.1b	Foot (Trochlear breadth - M5)	Mechanical (OLS; McHenry 1992)	Recent modern humans, multiple populations (McHenry 1992)	159.8	156.5	163.3	Foot (Talus/Calcaneus max. Length)	Regression (LTS; Pablos et al. 2013a)	Recent modern humans, Euroamerican & Afroamerican (Pablos et al. 2013a)	Measurements from Pablos et al. (2013b; 2014). Stature and BM own estimations from Pablos et al. (2013a) and McHenry (1992) formulae
Arago 44	79.6216	63.7b	95.5b	FHD1	Mechanical (OLS; Grine et al. 1995)	Recent modern humans, multiple populations (Grine et al. 1995)							Measurements from Arsuaga et al. (2015). BM own estimations from Arsuaga et al. (2015) formulae
Boxgrove	82.8	67.3	99.1	Lower limb (Long bone)	Regression (OLS; Will & Stock 2015)	(Pre)historic modern human foragers; multiple populations (Will & Stock 2015)	175.3	171.7	178.9	Lower limb (Long bone)	Regression (OLS; sex-specific; Trotter & Gleser 1952)	Recent modern humans, Euro-American sample (Trotter & Gleser 1952)	Measurements from Stringer et al. (1998); estimated body mass from own regressions (Will & Stock, 2015; from tibia circumference); Stature estimate from Stringer et al. (1998: Table 9) using the sex-specific and Euro-American formulae from Trotter & Gleser (1952)
Sambungmacan 2	68.2	61.9	83.7	Lower limb (Long bone)	Regression (OLS; Will & Stock 2015)	(Pre)historic modern human foragers; multiple populations (Will & Stock 2015)	165.1	154.1	176.9	Lower limb (Long bone)	Regression (OLS; Will & Stock 2015)	(Pre)historic modern human foragers; multiple populations (Will & Stock 2015)	Measurements from Baba et al. (1990); Stature and BM estimated from own regressions (Will & Stock, 2015; tibia circumference)
KNM-BK 66	55.9	40.7	68.8	Upper limb (Ulna)	Regression (OLS; Will & Stock 2015)	(Pre)historic modern human foragers; multiple populations (Will & Stock 2015)	165	157.1	173.6	Upper limb (Ulna)	Regression (OLS; Will & Stock 2015)	(Pre)historic modern human foragers; multiple populations (Will & Stock 2015)	Masurements from Solan & Day (1992); Stature and BM calculated from own regressions (Will & Stock, 2015; from U1 and U17)
OH 28	62.1677	37.2	103.8	Multivariate (Lower limb)	Mechanical (inverse calibration; Grabowski et al. 2015)	Recent modern humans, multiple populations (Grabowski et al. 2015)	164.8	161	168.6	Lower limb (Long bone)	Regression (OLS; sex-specific; Trotter & Gleser 1952)	Recent modern humans, Afro-American sample (Trotter & Gleser 1952)	Multivariate body mass estimate from Grabowski et al. (2015); Stature estimate from from Stringer et al. (1998: Table 9) using the sex-specific and Afro-American formulae from Trotter & Gleser (1952)
Gesher Benot Ya'acov 1	52	37.3	64.7	Lower limb (Long bone)	Regression (OLS; Will & Stock 2015)	(Pre)historic modern human foragers; multiple populations (Will & Stock 2015)	149.9	146.1	155	Lower limb (Long bone)	Regression (OLS; Will & Stock 2015)	(Pre)historic modern human foragers; multiple populations (Will & Stock 2015)	Measurements from Trinkaus & Ruff (2012; estimated max. Femur length); BM and stature estimates calculated from own regressions (Will & Stock, 2015)
Ain Maarouf 1	53.3	38.5	66.2	Lower limb (Long bone)	Regression (OLS; Will & Stock 2015)	(Pre)historic modern human foragers; multiple populations (Will & Stock 2015)	151.2	145.8	155.9	Lower limb (Long bone)	Regression (OLS; Will & Stock 2015)	(Pre)historic modern human foragers; multiple populations (Will & Stock 2015)	Measurements from Trinkaus & Ruff (2002; estimated max. Femur length); estimates calculated from own regressions (Will & Stock, 2015); Dating after Hublin (2002)
KNM-ER 999							176.5	158.9b	194.2b	Lower limb (Long bone)	Regression (RMA; Sjøvold 1990)	Recent modern humans, multiple populations (Sjøvold 1990)	Measurements from Geissmann (1986). Stature own estimations from Carretero et al. (2012) formulae
Zhoukoudian Femur 112	54.7575	32.9	91.2	Multivariate (Lower limb)	Mechanical (inverse calibration; Grabowski et al. 2015)	Recent modern humans, multiple populations (Grabowski et al. 2015)	154.3	138.9b	169.7b	Lower limb (Long bone)	Regression (RMA; Sjøvold 1990)	Recent modern humans, multiple populations (Sjøvold 1990)	Body mass multivariate estimate from Grabowski et al. (2015); Measurements from Heim (1982). Stature own estimations from Carretero et al. (2012) formulae.
Zhoukoudian Femur 4	54.2903	32.5	90.7	Multivariate (Lower limb)	Mechanical (inverse calibration; Grabowski et al. 2015)	Recent modern humans, multiple populations (Grabowski et al. 2015)	156.2	140.6b	171.8b	Lower limb (Long bone)	Regression (RMA; Sjøvold 1990)	Recent modern humans, multiple populations (Sjøvold 1990)	Body mass multivariate estimate from Grabowski et al. (2015); Measurements from Heim (1982). Stature own estimations from Carretero et al. (2012) formulae.
Zhoukoudian VI	51.5904	30.8	86.4	Multivariate (Lower limb)	Mechanical (inverse calibration; Grabowski et al. 2015)	Recent modern humans, multiple populations (Grabowski et al. 2015)							Multivariate estimate from Grabowski et al. (2015)
Trinil I	51.6784	31	86	Multivariate (Lower limb)	Mechanical (inverse calibration; Grabowski et al. 2015)	Recent modern humans, multiple populations (Grabowski et al. 2015)	171.1	154.0b	188.2b	Lower limb (Long bone)	Regression (RMA; Sjøvold 1990)	Recent modern humans, multiple populations (Sjøvold 1990)	Body mass multivariate estimate from Grabowski et al. (2015); Stature estimate from Carretero et al. (2012)
Trinil II	50.0015	30	83.2	Multivariate (Lower limb)	Mechanical (inverse calibration; Grabowski et al. 2015)	Recent modern humans, multiple populations (Grabowski et al. 2015)							Multivariate estimate from Grabowski et al. (2015)
Trinil III	49.3437	29.6	82.3	Multivariate (Lower limb)	Mechanical (inverse calibration; Grabowski et al. 2015)	Recent modern humans, multiple populations (Grabowski et al. 2015)							Multivariate estimate from Grabowski et al. (2015)
Trinil IV	51.7858	30.9	86.7	Multivariate (Lower limb)	Mechanical (inverse calibration; Grabowski et al. 2015)	Recent modern humans, multiple populations (Grabowski et al. 2015)							Multivariate estimate from Grabowski et al. (2015)
TD6 Hominin 1011	76	60.8b	91.2b	Foot (Trochlear breadth - M5)	Mechanical (OLS; McHenry 1992)	Recent modern humans, multiple populations (McHenry 1992)	174.5	157.1	191.1	Foot (Talus/MtII max. length)	Regression (LTS; Pablos et al. 2013a)	Recent modern humans, Euroamerican & Afroamerican (Pablos et al. 2013a)	Measurements from Pablos et al. (2012). Stature and BM own estimations from Pablos et al. (2013a) and McHenry (1992) formulae
OH 34	55.3	44.2	66.4	FHD	Regression (OLS; Will & Stock 2015)	(Pre)historic modern human foragers; multiple populations (Will & Stock 2015)	160.5	155.1	166.2	Lower limb (Long bone)	Regression (OLS; Will & Stock 2015)	(Pre)historic modern human foragers; multiple populations (Will & Stock 2015)	Measurements from Day & Molleson (1976); Stature and BM estimates calculated from own regression (Will & Stock, 2015)
BSN49/P27 (Gona pelvis)	56.488	45.2b	67.8b	FHD1	Mechanical (OLS; Grine et al. 1995)	Recent modern humans, multiple populations (Grine et al. 1995)							Measurements from Simpson et al. (2008). BM own estimations from Arsuaga et al. (2015) formulae
OH 80-12	46.4	27.9	77.2	Lower limb (Long bone)	Mechanical (inverse calibration; Grabowski et al. 2015)	Recent modern humans, multiple populations (Grabowski et al. 2015)							Univariate estimate from Grabowski et al. (2015)
SKX 2045	62	51	76	Upper limb (Long Bone)	Mechanical (OLS; Will & Stock 2015)	(Pre)historic modern human foragers; multiple populations (Will & Stock 2015)	159.36	147.91	171.77	Upper limb (Long Bone)	Regression (OLS; Will & Stock 2015)	(Pre)historic modern human foragers; multiple populations (Will & Stock 2015)	Estimates from Will & Stock (2015)
SKW 2954	32	21	44	Upper limb (hand)	Mechanical (OLS; Will & Stock 2015)	(Pre)historic modern human foragers; multiple populations (Will & Stock 2015)	135.8	124.44	148.97	Upper limb (hand)	Regression (OLS; Will & Stock 2015)	(Pre)historic modern human foragers; multiple populations (Will & Stock 2015)	Estimates from Will & Stock (2015)
SKX 3342	34	20	55	Vertebral column	Mechanical (OLS; Will & Stock 2015)	(Pre)historic modern human foragers; multiple populations (Will & Stock 2015)	145.8	129.01	165.02	Vertebral column	Regression (OLS; Will & Stock 2015)	(Pre)historic modern human foragers; multiple populations (Will & Stock 2015)	Estimates from Will & Stock (2015)
KNM-WT 15000 (adult)	81	64.8b	97.2b	FHD	Adult projected estimated (Ruff & Burgess, 2015)	see Ruff & Burgess (2015)	178	171	185	Lower limb (Long bone)	Adult projected estimated (Ruff & Burgess, 2015)	see Ruff & Burgess (2015)	Aduld projected estimate by Ruff and Burgess (2015)
KNM-ER 803	69	59	82	Lower limb (Long bone)	Mechanical (OLS; Will & Stock 2015)	(Pre)historic modern human foragers; multiple populations (Will & Stock 2015)	156.65	152.43	160.73	Lower limb (Long bone)	Regression (OLS; Will & Stock 2015)	(Pre)historic modern human foragers; multiple populations (Will & Stock 2015)	Estimates from Will & Stock (2015)
KNM-ER 1463	47.6	38.1b	57.1b	Lower limb (Long bone)	Mechanical (OLS; McHenry 1992)	Recent modern humans, multiple populations (McHenry 1992)	116	104.4b	127.6b	Lower limb (Long bone)	Femur-stature ratio (Feldesman et al. 1990)	Recent modern humans, multiple populations (Feldesman et al. 1990)	Estimates from McHenry (1991; 1992)
KNM-ER 1465	43.413	26.1	72.2	Multivariate (Lower limb)	Mechanical (inverse calibration; Grabowski et al. 2015)	Recent modern humans, multiple populations (Grabowski et al. 2015)							Multivariate estimate from Grabowski et al. (2015)
KNM-ER 993	33.5159	20	56.3	Multivariate (Lower limb)	Mechanical (inverse calibration; Grabowski et al. 2015)	Recent modern humans, multiple populations (Grabowski et al. 2015)	137	123.3b	150.7b	Femur length	Femur-stature ratio (Feldesman et al. 1990)	Recent modern humans, multiple populations (Feldesman et al. 1990)	Multivariate body mass estimate from Grabowski et al. (2015) / Stature estimate from McHenry (1991)
Stw 311	42	34b	50b	FHD	Mechanical (OLS; Will & Stock 2015)	(Pre)historic modern human foragers; multiple populations (Will & Stock 2015)	149.48	138.56	160.93	Lower limb (Long bone)	Regression (OLS; Will & Stock 2015)	(Pre)historic modern human foragers; multiple populations (Will & Stock 2015)	Estimates from Will & Stock (2015)
Stw 567	56	41	69	Lower limb (Long bone)	Mechanical (OLS; Will & Stock 2015)	(Pre)historic modern human foragers; multiple populations (Will & Stock 2015)	156.5	143.49	170.86	Lower limb (Long bone)	Regression (OLS; Will & Stock 2015)	(Pre)historic modern human foragers; multiple populations (Will & Stock 2015)	Estimates from Will & Stock (2015)
KNM-ER 736	80	67	93	Lower limb (Long bone)	Mechanical (OLS; Will & Stock 2015)	(Pre)historic modern human foragers; multiple populations (Will & Stock 2015)	172.58	166.49	178.49	Lower limb (Long bone)	Regression (OLS; Will & Stock 2015)	(Pre)historic modern human foragers; multiple populations (Will & Stock 2015)	Estimates from Will & Stock (2015)
KNM-ER 737	78	66	91	Lower limb (Long bone)	Mechanical (OLS; Will & Stock 2015)	(Pre)historic modern human foragers; multiple populations (Will & Stock 2015)	167.41	161.53	173.14	Lower limb (Long bone)	Regression (OLS; Will & Stock 2015)	(Pre)historic modern human foragers; multiple populations (Will & Stock 2015)	Estimates from Will & Stock (2015)
KNM-ER 741	60	42	78	Lower limb (Long bone)	Mechanical (OLS; Will & Stock 2015)	(Pre)historic modern human foragers; multiple populations (Will & Stock 2015)	158.29	152.8	163.22	Lower limb (Long bone)	Regression (OLS; Will & Stock 2015)	(Pre)historic modern human foragers; multiple populations (Will & Stock 2015)	Estimates from Will & Stock (2015)
KNM-ER 1808	79	59	82	Lower limb (Long bone)	Mechanical (OLS; Will & Stock 2015)	(Pre)historic modern human foragers; multiple populations (Will & Stock 2015)	173.19	167	178.54	Lower limb (Long bone)	Regression (OLS; Will & Stock 2015)	(Pre)historic modern human foragers; multiple populations (Will & Stock 2015)	Estimates from Will & Stock (2015)
KNM-ER 164	60	66	92	Vertebral column	Mechanical (OLS; Will & Stock 2015)	(Pre)historic modern human foragers; multiple populations (Will & Stock 2015)	160.85	146.09	177.35	Vertebral column	Regression (OLS; Will & Stock 2015)	(Pre)historic modern human foragers; multiple populations (Will & Stock 2015)	Estimates from Will & Stock (2015)
KNM-ER 5428	61	52	72	Lower limb (Foot)	Mechanical (OLS; Will & Stock 2015)	(Pre)historic modern human foragers; multiple populations (Will & Stock 2015)	162.65	153.91	171.73	Lower limb (Foot)	Regression (OLS; Will & Stock 2015)	(Pre)historic modern human foragers; multiple populations (Will & Stock 2015)	Estimates from Will & Stock (2015)
Stw 571	45	35	61	Upper limb (Long Bone)	Mechanical (OLS; Will & Stock 2015)	(Pre)historic modern human foragers; multiple populations (Will & Stock 2015)	158.71	144.89	174.09	Upper limb (Long Bone)	Regression (OLS; Will & Stock 2015)	(Pre)historic modern human foragers; multiple populations (Will & Stock 2015)	Estimates from Will & Stock (2015)
SK 18b	56	42	68	Upper limb (Long Bone)	Mechanical (OLS; Will & Stock 2015)	(Pre)historic modern human foragers; multiple populations (Will & Stock 2015)	151.49	144.53	159.45	Upper limb (Long Bone)	Regression (OLS; Will & Stock 2015)	(Pre)historic modern human foragers; multiple populations (Will & Stock 2015)	Estimates from Will & Stock (2015)
SK 84	35	27	46	Upper limb (hand)	Mechanical (OLS; Will & Stock 2015)	(Pre)historic modern human foragers; multiple populations (Will & Stock 2015)	141.44	130.52	153.8	Upper limb (hand)	Regression (OLS; Will & Stock 2015)	(Pre)historic modern human foragers; multiple populations (Will & Stock 2015)	Estimates from Will & Stock (2015)
SK 85	35	24	52	Upper limb (hand)	Mechanical (OLS; Will & Stock 2015)	(Pre)historic modern human foragers; multiple populations (Will & Stock 2015)	139.37	127.91	152.65	Upper limb (hand)	Regression (OLS; Will & Stock 2015)	(Pre)historic modern human foragers; multiple populations (Will & Stock 2015)	Estimates from Will & Stock (2015)
SK 1896	53	39	66	Lower limb (Long bone)	Mechanical (OLS; Will & Stock 2015)	(Pre)historic modern human foragers; multiple populations (Will & Stock 2015)	153.07	141.53	165.48	Lower limb (Long bone)	Regression (OLS; Will & Stock 2015)	(Pre)historic modern human foragers; multiple populations (Will & Stock 2015)	Estimates from Will & Stock (2015)
SKX 34805	43	35	55	Upper limb (Long Bone)	Mechanical (OLS; Will & Stock 2015)	(Pre)historic modern human foragers; multiple populations (Will & Stock 2015)	148.02	137.9	158.98	Upper limb (Long Bone)	Regression (OLS; Will & Stock 2015)	(Pre)historic modern human foragers; multiple populations (Will & Stock 2015)	Estimates from Will & Stock (2015)
SKX 42695	53	38	64	Lower limb (Foot)	Mechanical (OLS; Will & Stock 2015)	(Pre)historic modern human foragers; multiple populations (Will & Stock 2015)	150.59	140.52	161.66	Lower limb (Foot)	Regression (OLS; Will & Stock 2015)	(Pre)historic modern human foragers; multiple populations (Will & Stock 2015)	Estimates from Will & Stock (2015)
OH 8	41	30	54	Lower limb (Foot)	Mechanical (OLS; Will & Stock 2015)	(Pre)historic modern human foragers; multiple populations (Will & Stock 2015)	133.82	123.63	144.72	Lower limb (Foot)	Regression (OLS; Will & Stock 2015)	(Pre)historic modern human foragers; multiple populations (Will & Stock 2015)	Estimates from Will & Stock (2015)
OH 35	45	34	60	Lower limb (Long bone)	Mechanical (OLS; Will & Stock 2015)	(Pre)historic modern human foragers; multiple populations (Will & Stock 2015)	137.13	132.33	141.47	Lower limb (Long bone)	Regression (OLS; Will & Stock 2015)	(Pre)historic modern human foragers; multiple populations (Will & Stock 2015)	Estimates from Will & Stock (2015)
OH 48	65	52	81	Upper limb (clavicle)	Mechanical (OLS; Will & Stock 2015)	(Pre)historic modern human foragers; multiple populations (Will & Stock 2015)	161.73	150.64	174.21	Upper limb (clavicle)	Regression (OLS; Will & Stock 2015)	(Pre)historic modern human foragers; multiple populations (Will & Stock 2015)	Estimates from Will & Stock (2015)
OH 49	58	44	72	Upper limb (Long Bone)	Mechanical (OLS; Will & Stock 2015)	(Pre)historic modern human foragers; multiple populations (Will & Stock 2015)	156.73	144.8	170.33	Upper limb (Long Bone)	Regression (OLS; Will & Stock 2015)	(Pre)historic modern human foragers; multiple populations (Will & Stock 2015)	Estimates from Will & Stock (2015)
OH 53	53	40	63	Lower limb (Long bone)	Mechanical (OLS; Will & Stock 2015)	(Pre)historic modern human foragers; multiple populations (Will & Stock 2015)	143.4	138.34	148.34	Lower limb (Long bone)	Regression (OLS; Will & Stock 2015)	(Pre)historic modern human foragers; multiple populations (Will & Stock 2015)	Estimates from Will & Stock (2015)
OH 62	38	30	51	Lower limb (Long bone)	Mechanical (OLS; Will & Stock 2015)	(Pre)historic modern human foragers; multiple populations (Will & Stock 2015)	148.37	143.15	153.46	Lower limb (Long bone)	Regression (OLS; Will & Stock 2015)	(Pre)historic modern human foragers; multiple populations (Will & Stock 2015)	Estimates from Will & Stock (2015)
KNM-ER 815	40.8647	24.5	68.1	Multivariate (Lower limb)	Mechanical (inverse calibration; Grabowski et al. 2015)	Recent modern humans, multiple populations (Grabowski et al. 2015)							Multivariate estimate from Grabowski et al. (2015)
D2600 (D4167)	53	42b	64b	FHD	Mechanical (OLS; Will & Stock 2015)	(Pre)historic modern human foragers; multiple populations (Will & Stock 2015)	146.69	142.72	150.52	Lower limb (Long bone)	Regression (OLS; Will & Stock 2015)	(Pre)historic modern human foragers; multiple populations (Will & Stock 2015)	Estimates from Will & Stock (2015)
D4111/D3442	46	31	66	Lower limb (Foot)	Mechanical (OLS; Will & Stock 2015)	(Pre)historic modern human foragers; multiple populations (Will & Stock 2015)	152.65	135.85	171.36	Lower limb (Foot)	Regression (OLS; Will & Stock 2015)	(Pre)historic modern human foragers; multiple populations (Will & Stock 2015)	Estimates from Will & Stock (2015)
OH 20	51.5831	31	85.8	Multivariate (Lower limb)	Mechanical (inverse calibration; Grabowski et al. 2015)	Recent modern humans, multiple populations (Grabowski et al. 2015)							Multivariate estimate from Grabowski et al. (2015)
KNM-ER 813	50	39	61	Lower limb (Foot)	Mechanical (OLS; Will & Stock 2015)	(Pre)historic modern human foragers; multiple populations (Will & Stock 2015)	147.92	139.29	156.94	Lower limb (Foot)	Regression (OLS; Will & Stock 2015)	(Pre)historic modern human foragers; multiple populations (Will & Stock 2015)	Estimates from Will & Stock (2015)
SK 3121	23.9914	14.1	40.8	Multivariate (Lower limb)	Mechanical (inverse calibration; Grabowski et al. 2015)	Recent modern humans, multiple populations (Grabowski et al. 2015)							Multivariate estimate from Grabowski et al. (2015)
SK 3155B	29.1	17.4	48.6	FHD	Mechanical (inverse calibration; Grabowski et al. 2015)	Recent modern humans, multiple populations (Grabowski et al. 2015)	110	99.0b	121.0b	Lower limb (Long bone)	Femur-stature ratio (Feldesman et al. 1990)	Recent modern humans, multiple populations (Feldesman et al. 1990)	Univariate body mass estimate from Grabowski et al. (2015) / Stature estimate from McHenry (1991)
SK 14024	27.6	16.4	46.2	FHD	Mechanical (inverse calibration; Grabowski et al. 2015)	Recent modern humans, multiple populations (Grabowski et al. 2015)							Univariate estimate from Grabowski et al. (2015)
SK 50	42.6	26	69.9	FHD	Mechanical (inverse calibration; Grabowski et al. 2015)	Recent modern humans, multiple populations (Grabowski et al. 2015)							Univariate estimate from Grabowski et al. (2015)
SK 82	30.8269	18.5	51.4	Multivariate (Lower limb)	Mechanical (inverse calibration; Grabowski et al. 2015)	Recent modern humans, multiple populations (Grabowski et al. 2015)	126	113.4b	138.6b	Lower limb (Long bone)	Femur-stature ratio (Feldesman et al. 1990)	Recent modern humans, multiple populations (Feldesman et al. 1990)	Multivariate body mass estimate from Grabowski et al. (2015) / Stature estimate from McHenry (1991)
SK 97	35.3119	21.4	58.3	Multivariate (Lower limb)	Mechanical (inverse calibration; Grabowski et al. 2015)	Recent modern humans, multiple populations (Grabowski et al. 2015)	137	123.3b	150.7b	Lower limb (Long bone)	Femur-stature ratio (Feldesman et al. 1990)	Recent modern humans, multiple populations (Feldesman et al. 1990)	Multivariate body mass estimate from Grabowski et al. (2015) / Stature estimate from McHenry (1991)
SKW 19	26	15.4	43.9	Multivariate (Lower limb)	Mechanical (inverse calibration; Grabowski et al. 2015)	Recent modern humans, multiple populations (Grabowski et al. 2015)							Univariate estimate from Grabowski et al. (2015)
SWT1/LB-2	30.9058	18.6	51.4	Multivariate (Lower limb)	Mechanical (inverse calibration; Grabowski et al. 2015)	Recent modern humans, multiple populations (Grabowski et al. 2015)							Multivariate estimate from Grabowski et al. (2015)
KNM-ER 1476a	34.6514	20.2	59.3	Multivariate (Lower limb)	Mechanical (inverse calibration; Grabowski et al. 2015)	Recent modern humans, multiple populations (Grabowski et al. 2015)	161.3			Foot (Talar total length)	Regression (LTS; Pablos et al. 2013a)	Recent modern humans, Euroamerican & Afroamerican (Pablos et al. 2013a)	Multivariate body mass estimate from Grabowski et al. (2015); For stature: Measurements from Pablos et al. (2012; in press). Stature own estimations from Pablos et al. (2013a) formulae
KNM-ER 738	29.422	17.7	48.8	Multivariate (Lower limb)	Mechanical (inverse calibration; Grabowski et al. 2015)	Recent modern humans, multiple populations (Grabowski et al. 2015)	125	112.5b	137.5b	Lower limb (Long bone)	Femur-stature ratio (Feldesman et al. 1990)	Recent modern humans, multiple populations (Feldesman et al. 1990)	Multivariate body mass estimate from Grabowski et al. (2015) / Stature estimate from McHenry (1991)
KNM-ER 1500d	28.4394	18.9	42.8	Multivariate (Lower limb)	Mechanical (inverse calibration; Grabowski et al. 2015)	Recent modern humans, multiple populations (Grabowski et al. 2015)	116	104.4b	127.6b	Lower limb (Long bone)	Femur-stature ratio (Feldesman et al. 1990)	Recent modern humans, multiple populations (Feldesman et al. 1990)	Multivariate body mass estimate from Grabowski et al. (2015) / Stature estimate from McHenry (1991)
KNM-ER 1503	30.5419	18.2	51.2	Multivariate (Lower limb)	Mechanical (inverse calibration; Grabowski et al. 2015)	Recent modern humans, multiple populations (Grabowski et al. 2015)	131	117.9b	144.1b	Lower limb (Long bone)	Femur-stature ratio (Feldesman et al. 1990)	Recent modern humans, multiple populations (Feldesman et al. 1990)	Multivariate body mass estimate from Grabowski et al. (2015) / Stature estimate from McHenry (1991)
KNM-ER 1505	32.4	19.5	53.7	FHD	Mechanical (inverse calibration; Grabowski et al. 2015)	Recent modern humans, multiple populations (Grabowski et al. 2015)							Univariate estimate from Grabowski et al. (2015)
KNM-ER 3228	66	53b	79b	FHD	Mechanical (OLS; Will & Stock 2015)	(Pre)historic modern human foragers; multiple populations (Will & Stock 2015)	168.06	155.78	181.1	Pelvis	Regression (OLS; Will & Stock 2015)	(Pre)historic modern human foragers; multiple populations (Will & Stock 2015)	Estimates from Will & Stock (2015)
KNM-ER 3728	64	55	75	Lower limb (Long bone)	Mechanical (OLS; Will & Stock 2015)	(Pre)historic modern human foragers; multiple populations (Will & Stock 2015)	151.2	145.82	155.87	Lower limb (Long bone)	Regression (OLS; Will & Stock 2015)	(Pre)historic modern human foragers; multiple populations (Will & Stock 2015)	Estimates from Will & Stock (2015)
KNM-ER 3735	39	31	51	Lower limb (Long bone)	Mechanical (OLS; Will & Stock 2015)	(Pre)historic modern human foragers; multiple populations (Will & Stock 2015)	149.62	139.47	160.21	Lower limb (Long bone)	Regression (OLS; Will & Stock 2015)	(Pre)historic modern human foragers; multiple populations (Will & Stock 2015)	Estimates from Will & Stock (2015)
KNM-ER 5881	52	39	63	Lower limb (Long bone)	Mechanical (OLS; Will & Stock 2015)	(Pre)historic modern human foragers; multiple populations (Will & Stock 2015)	152.57	141.01	164.36	Lower limb (Long bone)	Regression (OLS; Will & Stock 2015)	(Pre)historic modern human foragers; multiple populations (Will & Stock 2015)	Estimates from Will & Stock (2015)
KNM-ER 5882	54	40	64	Lower limb (Long bone)	Mechanical (OLS; Will & Stock 2015)	(Pre)historic modern human foragers; multiple populations (Will & Stock 2015)	153.78	142.14	165.65	Lower limb (Long bone)	Regression (OLS; Will & Stock 2015)	(Pre)historic modern human foragers; multiple populations (Will & Stock 2015)	Estimates from Will & Stock (2015)
KNM-ER 1481	61	49b	73b	FHD	Mechanical (OLS; Will & Stock 2015)	(Pre)historic modern human foragers; multiple populations (Will & Stock 2015)	152.47	147.04	157.17	Lower limb (Long bone)	Regression (OLS; Will & Stock 2015)	(Pre)historic modern human foragers; multiple populations (Will & Stock 2015)	Estimates from Will & Stock (2015)
MH1	29.652	17.8	49.4	Multivariate (Lower limb)	Mechanical (inverse calibration; Grabowski et al. 2015)	Recent modern humans, multiple populations (Grabowski et al. 2015)							Multivariate estimate from Grabowski et al. (2015)
MH2	29.1201	19.4	43.7	Multivariate (Lower limb)	Mechanical (inverse calibration; Grabowski et al. 2015)	Recent modern humans, multiple populations (Grabowski et al. 2015)							Multivariate estimate from Grabowski et al. (2015)
MH4	22.7405	15	34.5	Multivariate (Lower limb)	Mechanical (inverse calibration; Grabowski et al. 2015)	Recent modern humans, multiple populations (Grabowski et al. 2015)							Multivariate estimate from Grabowski et al. (2015)
KNM-ER 1472	53	42b	64b	FHD	Mechanical (OLS; Will & Stock 2015)	(Pre)historic modern human foragers; multiple populations (Will & Stock 2015)	153.73	148.25	158.47	Lower limb (Long bone)	Regression (OLS; Will & Stock 2015)	(Pre)historic modern human foragers; multiple populations (Will & Stock 2015)	Estimates from Will & Stock (2015)
KNM-ER 1473	68	60	78	Upper limb (Long Bone)	Mechanical (OLS; Will & Stock 2015)	(Pre)historic modern human foragers; multiple populations (Will & Stock 2015)	162.91	150.77	175.69	Upper limb (Long Bone)	Regression (OLS; Will & Stock 2015)	(Pre)historic modern human foragers; multiple populations (Will & Stock 2015)	Estimates from Will & Stock (2015)
KNM-ER 1475	59	51	68	Lower limb (Long bone)	Mechanical (OLS; Will & Stock 2015)	(Pre)historic modern human foragers; multiple populations (Will & Stock 2015)	156.74	145.5	170.08	Lower limb (Long bone)	Regression (OLS; Will & Stock 2015)	(Pre)historic modern human foragers; multiple populations (Will & Stock 2015)	Estimates from Will & Stock (2015)
Stw 598	28.8	17.2	48.2	FHD	Mechanical (inverse calibration; Grabowski et al. 2015)	Recent modern humans, multiple populations (Grabowski et al. 2015)							Univariate estimate from Grabowski et al. (2015)
Omo 323-76-898	54	42	64	Lower limb (Foot)	Mechanical (OLS; Will & Stock 2015)	Prehistoric modern human foragers; multiple populations (Will & Stock 2015)	153.05	144.65	161.8	Lower limb (Foot)	Regression (OLS; Will & Stock 2015)	(Pre)historic modern human foragers; multiple populations (Will & Stock 2015)	Estimates from Will & Stock (2015)
Sts 14	22.768	13.4	38.6	Multivariate (Lower limb)	Mechanical (inverse calibration; Grabowski et al. 2015)	Recent modern humans, multiple populations (Grabowski et al. 2015)	110	99.0b	121.0b	Lower limb (Long bone)	Femur-stature ratio (Feldesman et al. 1990)	Recent modern humans, multiple populations (Feldesman et al. 1990)	Multivariate body mass estimate from Grabowski et al. (2015) / Stature estimate from McHenry (1991)
Sts 34	38.6	30.9b	46.3b	Lower limb (Long bone)	Mechanical (OLS; McHenry 1992)	Recent modern humans, multiple populations (McHenry 1992)							Body mass estimate from McHenry (1992)
Stw 102	31.4	25.1b	37.7b	FHD	Mechanical (OLS; McHenry 1992)	Recent modern humans, multiple populations (McHenry 1992)							Body mass estimate from McHenry (1992)
StW 121	43.3278	25.8	72.8	Multivariate (Lower limb)	Mechanical (inverse calibration; Grabowski et al. 2015)	Recent modern humans, multiple populations (Grabowski et al. 2015)							Multivariate estimate from Grabowski et al. (2015)
Stw 25	29.1	17.4	48.6	FHD	Mechanical (inverse calibration; Grabowski et al. 2015)	Recent modern humans, multiple populations (Grabowski et al. 2015)	120	108.0b	132.0b	Lower limb (Long bone)	Femur-stature ratio (Feldesman et al. 1990)	Recent modern humans, multiple populations (Feldesman et al. 1990)	Univariate body mass estimate from Grabowski et al. (2015) / Stature estimate from McHenry (1991)
Stw 300	30.2	18.2	50.4	FHD	Mechanical (inverse calibration; Grabowski et al. 2015)	Recent modern humans, multiple populations (Grabowski et al. 2015)							Univariate estimate from Grabowski et al. (2015)
Stw 31	26.3	15.6	44.3	FHD	Mechanical (inverse calibration; Grabowski et al. 2015)	Recent modern humans, multiple populations (Grabowski et al. 2015)							Univariate estimate from Grabowski et al. (2015)
Stw 311	33.9	20.5	56.1	FHD	Mechanical (inverse calibration; Grabowski et al. 2015)	Recent modern humans, multiple populations (Grabowski et al. 2015)							Univariate estimate from Grabowski et al. (2015)
Stw 358	23.7	19b	28.4b	Lower limb (Long bone)	Mechanical (OLS; McHenry 1992)	Recent modern humans, multiple populations (McHenry 1992)							Body mass estimate from McHenry (1992)
Stw 361	24.6	14.5	41.7	FHD	Mechanical (inverse calibration; Grabowski et al. 2015)	Recent modern humans, multiple populations (Grabowski et al. 2015)							Univariate estimate from Grabowski et al. (2015)
Stw 392	28.4662	17	47.8	Multivariate (Lower limb)	Mechanical (inverse calibration; Grabowski et al. 2015)	Recent modern humans, multiple populations (Grabowski et al. 2015)	116	104.4b	127.6b	Lower limb (Long bone)	Femur-stature ratio (Feldesman et al. 1990)	Recent modern humans, multiple populations (Feldesman et al. 1990)	Multivariate body mass estimate from Grabowski et al. (2015) / Stature estimate from McHenry (1991)
Stw 403	27.3	16.2	45.8	FHD	Mechanical (inverse calibration; Grabowski et al. 2015)	Recent modern humans, multiple populations (Grabowski et al. 2015)							Univariate estimate from Grabowski et al. (2015)
Stw 431	34.5	20.9	57	FHD	Mechanical (inverse calibration; Grabowski et al. 2015)	Recent modern humans, multiple populations (Grabowski et al. 2015)							Univariate estimate from Grabowski et al. (2015)
Stw 443	34.3	20.8	56.8	FHD	Mechanical (inverse calibration; Grabowski et al. 2015)	Recent modern humans, multiple populations (Grabowski et al. 2015)	134	128.7b	147.4b	Lower limb (Long bone)	Femur-stature ratio (Feldesman et al. 1990)	Recent modern humans, multiple populations (Feldesman et al. 1990)	Univariate body mass estimate from Grabowski et al. (2015) / Stature estimate from McHenry (1991)
Stw 479	27.1	16.2	45.6	FHD	Mechanical (inverse calibration; Grabowski et al. 2015)	Recent modern humans, multiple populations (Grabowski et al. 2015)							Univariate estimate from Grabowski et al. (2015)
Stw 501	29.9	18	49.9	FHD	Mechanical (inverse calibration; Grabowski et al. 2015)	Recent modern humans, multiple populations (Grabowski et al. 2015)							Univariate estimate from Grabowski et al. (2015)
Stw 522	26.2647	15.6	44.2	Multivariate (Lower limb)	Mechanical (inverse calibration; Grabowski et al. 2015)	Recent modern humans, multiple populations (Grabowski et al. 2015)							Multivariate estimate from Grabowski et al. (2015)
Stw 527	29.9	18	49.9	FHD	Mechanical (inverse calibration; Grabowski et al. 2015)	Recent modern humans, multiple populations (Grabowski et al. 2015)							Univariate estimate from Grabowski et al. (2015)
TM 1513	32.9	26.3b	39.5b	Lower limb (Long bone)	Mechanical (OLS; McHenry 1992)	Recent modern humans, multiple populations (McHenry 1992)							Body mass estimate from McHenry (1992)
Stw 99	36.3449	21.9	60.2	Multivariate (Lower limb)	Mechanical (inverse calibration; Grabowski et al. 2015)	Recent modern humans, multiple populations (Grabowski et al. 2015)	142	127.8b	156.2b	Lower limb (Long bone)	Femur-stature ratio (Feldesman et al. 1990)	Recent modern humans, multiple populations (Feldesman et al. 1990)	Univariate body mass estimate from Grabowski et al. (2015) / Stature estimate from McHenry (1991)
BOU-VP-12/1	36	30	43	Lower limb (Long bone)	?	?							Mean of body mass estimate from Steudel-Numbers and Tilkens (2004) cited in Pontzer (2012: Table 1); Method unclear
EP1000/98	31.7079	18.2	55.3	Multivariate (Lower limb)	Mechanical (inverse calibration; Grabowski et al. 2015)	Recent modern humans, multiple populations (Grabowski et al. 2015)							Multivariate estimate from Grabowski et al. (2015)
MLD 17	36.8	22.3	60.6	FHD	Mechanical (inverse calibration; Grabowski et al. 2015)	Recent modern humans, multiple populations (Grabowski et al. 2015)							Univariate estimate from Grabowski et al. (2015)
MLD 25	33.9	20.5	56.1	FHD	Mechanical (inverse calibration; Grabowski et al. 2015)	Recent modern humans, multiple populations (Grabowski et al. 2015)							Univariate estimate from Grabowski et al. (2015)
MLD 46	35.1706	21.3	58.1	Multivariate (Lower limb)	Mechanical (inverse calibration; Grabowski et al. 2015)	Recent modern humans, multiple populations (Grabowski et al. 2015)							Multivariate estimate from Grabowski et al. (2015)
AL 827-1	38.1834	23.3	62.5	Multivariate (Lower limb)	Mechanical (inverse calibration; Grabowski et al. 2015)	Recent modern humans, multiple populations (Grabowski et al. 2015)							Multivariate estimate from Grabowski et al. (2015)
AL 288-1	25.9721	17.2	39.2	Multivariate (Lower limb)	Mechanical (inverse calibration; Grabowski et al. 2015)	Recent modern humans, multiple populations (Grabowski et al. 2015)	105	94.5b	115.5b	Lower limb (Long bone)	Femur-stature ratio (Feldesman et al. 1990)	Recent modern humans, multiple populations (Feldesman et al. 1990)	Multivariate body mass estimate from Grabowski et al. (2015) / Stature estimate from McHenry (1991)
AL 330-6	40.654	24.3	68	Multivariate (Lower limb)	Mechanical (inverse calibration; Grabowski et al. 2015)	Recent modern humans, multiple populations (Grabowski et al. 2015)							Multivariate estimate from Grabowski et al. (2015)+J283:L286
AL 333-131	63.5766	37.6	107.4	Multivariate (Lower limb)	Mechanical (inverse calibration; Grabowski et al. 2015)	Recent modern humans, multiple populations (Grabowski et al. 2015)							Multivariate estimate from Grabowski et al. (2015)
AL 333-142	35.16	21	59	Multivariate (Lower limb)	Mechanical (inverse calibration; Grabowski et al. 2015)	Recent modern humans, multiple populations (Grabowski et al. 2015)							Multivariate estimate from Grabowski et al. (2015)
AL 333-3	38.5439	23.4	63.5	Multivariate (Lower limb)	Mechanical (inverse calibration; Grabowski et al. 2015)	Recent modern humans, multiple populations (Grabowski et al. 2015)	151	135.9b	166.1b	Lower limb (Long bone)	Femur-stature ratio (Feldesman et al. 1990)	Recent modern humans, multiple populations (Feldesman et al. 1990)	Multivariate body mass estimate from Grabowski et al. (2015) / Stature estimate from McHenry (1991)
AL 333-4	41.5	33.2b	49.8b	Lower limb (Long bone)	Mechanical (OLS; McHenry 1992)	Recent modern humans, multiple populations (McHenry 1992)							Body mass estimate from McHenry (1992)
AL 333-6	33.7	27b	40.4b	Lower limb (Long bone)	Mechanical (OLS; McHenry 1992)	Recent modern humans, multiple populations (McHenry 1992)							Body mass estimate from McHenry (1992)
AL 333-7	42.7	34.2b	51.2b	Lower limb (Long bone)	Mechanical (OLS; McHenry 1992)	Recent modern humans, multiple populations (McHenry 1992)							Body mass estimate from McHenry (1992)
AL 333-95	49.7085	29.9	82.7	Multivariate (Lower limb)	Mechanical (inverse calibration; Grabowski et al. 2015)	Recent modern humans, multiple populations (Grabowski et al. 2015)							Multivariate estimate from Grabowski et al. (2015)
AL 333w-40	55.1566	33.1	92	Multivariate (Lower limb)	Mechanical (inverse calibration; Grabowski et al. 2015)	Recent modern humans, multiple populations (Grabowski et al. 2015)							Multivariate estimate from Grabowski et al. (2015)
AL 333w-43	24.4827	13.8	43.6	Multivariate (Lower limb)	Mechanical (inverse calibration; Grabowski et al. 2015)	Recent modern humans, multiple populations (Grabowski et al. 2015)							Multivariate estimate from Grabowski et al. (2015)
AL 333x-26	39.5354	23.5	66.5	Multivariate (Lower limb)	Mechanical (inverse calibration; Grabowski et al. 2015)	Recent modern humans, multiple populations (Grabowski et al. 2015)							Multivariate estimate from Grabowski et al. (2015)
AL 128-1	39.1	31.3b	46.9b	Lower limb (Long bone)	Mechanical (OLS; McHenry 1992)	Recent modern humans, multiple populations (McHenry 1992)							Body mass estimate from McHenry (1992)
AL 129-1	28.5	22.8b	34.2b	Lower limb (Long bone)	Mechanical (OLS; McHenry 1992)	Recent modern humans, multiple populations (McHenry 1992)							Body mass estimate from McHenry (1992)
AL 211-1	52.7817	31.7	87.9	Multivariate (Lower limb)	Mechanical (inverse calibration; Grabowski et al. 2015)	Recent modern humans, multiple populations (Grabowski et al. 2015)							Multivariate estimate from Grabowski et al. (2015)
AL 152-2	28.5959	17.2	47.6	Multivariate (Lower limb)	Mechanical (inverse calibration; Grabowski et al. 2015)	Recent modern humans, multiple populations (Grabowski et al. 2015)							Multivariate estimate from Grabowski et al. (2015)
KSD-VP-1/1	40.9	24.9	67.1	FHD	Mechanical (inverse calibration; Grabowski et al. 2015)	Recent modern humans, multiple populations (Grabowski et al. 2015)							Univariate estimate from Grabowski et al. (2015)
KNM-KP 29285	46.3083	31.4	68.4	Multivariate (Lower limb)	Mechanical (inverse calibration; Grabowski et al. 2015)	Recent modern humans, multiple populations (Grabowski et al. 2015)							Multivariate estimate from Grabowski et al. (2015)
ARA-VP-6/500	32.1	19.4	53.3	FHD	Mechanical (inverse calibration; Grabowski et al. 2015)	Recent modern humans, multiple populations (Grabowski et al. 2015)	121	117	124	Lower limb (Long bone)	No details (Lovejoy et al. 2009)	No details (Lovejoy et al. 2009)	Body mass estimate from Grabowski et al. (2015) regressed from acetabular diameter ; Stature from Lovejoy et al. (2009)
Berg Aukas	91.4152	73.1b	109.7b	FHD	Mechanical (OLS; Grine et al. 1995)	Recent modern humans, multiple populations (Grine et al. 1995)	173.5	161	187	Lower limb (Long bone)	Regression (OLS; Will & Stock 2015)	(Pre)historic modern human foragers; multiple populations (Will & Stock 2015)	Measurements from Grine et al. (1995). BM own estimations from Arsuaga et al. (2015) formulae; Stature estimated from FHD by Will & Stock (2015) regressions
TM 1605	39	23.7	64	FHD	Mechanical (inverse calibration; Grabowski et al. 2015)	Recent modern humans, multiple populations (Grabowski et al. 2015)							Univariate estimate from Grabowski et al. (2015)
		a95% confidence interval if not otherwise specified	a95% confidence interval if not otherwise specified					a95% confidence interval if not otherwise specified	a95% confidence interval if not otherwise specified
		b calculated by +/-20% of estimate (see Ruff 2010).	b calculated by +/-20% of estimate (see Ruff 2010).					b calculated by +/-10% of estimate	b calculated by +/-10% of estimate
Footnotes
1= FHD calculated from vertical acetabular diameter (Arsuaga et al., 2015)
2= Krapina foot A includes: talus Kra 235, first metatarsal Kra 245, third metatarsal Kra 247.1 and fourth metatarsal Kra 248.2 according to Trinkaus (1975a)
3= SH foot association 1 includes: Tali AT-966 & AT-980 and calcanei AT-981 & AT-971 according to Pablos et al. (2013b; 2014)
4= SH foot association 2 includes: Tali AT-1822 & AT-1716 and calcanei AT-663 & AT-3269 according to Pablos et al. (2013b; 2014)
5= SH foot association 3 includes: Calcanei AT-2741 AT-4426 according to Pablos et al. (2014)
6= SH foot association 5 includes: Tali AT-965 & AT-2495 according to Pablos et al. (2013b)
7= SH foot association 7 includes: Calcanei AT-969 & AT-3771 according to Pablos et al. (2014)
8= SH foot association 8 includes: Talus AT-1477 and calcaneus AT-1576 according to Pablos et al. (2013b; 2014)
9= SH foot association 9 includes: Tali AT-1322 & AT-1931 and calcaneus AT-1740 according to Pablos et al. (2013b; 2014)
10= The BM estimate based on the bi-iliac breadth for this individual gives a higher value of 90.3-92.5 Kg (Bonmatí et al., 2010)
11= TD6 hominin 10 is represented by the mandible ATD6-113 (Bermúdez de Castro et al., 2008), and it has been associated with Talus ATD6-95 and second metatarsal ATD6-70+107 according to Pablos et al. (2012). The stature represents a minimum value calculated with the talar length (Pablos et al., 2012)
12= Taxonomy is not finally resolved. Recently Ruff et al. (2015) established it as modern-like femur instead of the majority opinion of belonging to Homo erectus.
13= We included only the more conservative subtrochanteric subsample (n=8) of Homo naledi in order to reduce likely duplication of individuals as well as avoiding potential inclusion of subadults (see Garvin et al. 2017:121)

## Sheet: Glossary methods
Glossary of methods, terms, studies and abbreviations
Terms	Explanation
Regression / line-fitting (stature)	The stature estimate is based on the (presumed) linear relationship between a measurement of the skeleton (independent variable) and stature (dependent variable). The method uses regression formulae based on the correlation of linear measurements of the skeleton to known (or predicted) adult living stature in a reference sample (e.g. modern humans) to calculate an estimate. Three main procedures …
Femur-stature ratio (stature)	The stature estimate is based on the (presumed) constant ratio between maximum femur length and stature in living people (proposed by Feldesman & Lundy 1998; expanded on by Feldesman et al. 1990). The femur-stature ratio is defined as: Maximum Femur Length (cm) *100 / Living stature. For stature estimation in fossil samples, the maximum femur length is multiplied by the factor 3.7456 to obtain th…
OLS	Ordinary least squares is mostly but not exclusively used in studies of body size estimates (e.g. Königsberg et al. 1998; Smith 2009; Will & Stock, 2015). OLS is an asymmetrical approach, meaning that the X- and Y-axis are irreversible and two different lines can be fitted to each dataset. Furthermore, there should only be variance in the dependent (Y) variable.
LTS	Least trimmed squares. LTS is a type I regression equation that is more robust against outliers than OLS (see e.g. Pablos et al. 2013a).
RMA	Reduced Major Axis (see e.g. Sjovold 1990; Aiello 1992). RMA is a symmetrical approach, producing just one best-fit line. It assumes that variation occurs in both variables.
MA	Major Axis (see e.g. Martin & Barbour 1989). MA is a symmetrical approach, producing just one best-fit line. It assumes that variation occurs in both variables.
Mechanical (body mass)	The mass estimate is based on the (presumed) linear relationship between a measurement of the skeleton (independent variable) and known or predicted living body mass from reference individuals (dependent variable). This distinction for methods of body mass estimates follows Auerbach & Ruff (2004).
Morphometric (body mass)	Morphometric methods estimate body mass from known or reconstructed stature and bi-iliac breadth (Ruff et al. 1997; Ruff 2000; Auerbach & Ruff 2004). As stature and bi-iliac breadth are rarely known for extinct hominins, the mechanical approach is the method of choice in most studies. This distinction for methods of body mass estimates follows Auerbach & Ruff (2004).
Studies	Details of method
Sjovold 1990	Multi-ethnic and combined-sex, general RMA regression formulae for complete long bones based on a meta-analyses of multiple populations from recent modern humans of known stature. For different skeletal elements, the sample of populations varies between 14 and 44, and the number of individuals involved ranges from 3232 to 10,573.
Trotter & Gleser 1952	Classical landmark study of stature estimation by regression methods. The authors provide various univariate and multivariate OLS regression formulae, sex- (and mixed sex) and population-specific (and multi-ethnic), for complete long bone lenghts (humerus, radius, ulna, femur, tibia and fibula). The reference populations consist of recent modern humans with known stature, in particular American m…
Grine et al. 1995	Mechanical OLS regression formula from 10 sex-specific means for large-bodied modern humans (determined from data used by Jungers (1990)) that estimates body mass based on femoral head diameter (see also Trinkaus & Ruff 2012). Particularly applicable to large-bodied individuals (see Arsuaga et al. 2015). The reference sample includes recent African Americans, European Americans, and Native Americ…
Pablos et al. 2013a	Least trimmed squares (LTS; a variant of OLS) mixed-sex and sex-specific regression equations to estimate stature from the maximum length of different foot bones (talus; calcaneau; metatarsals). The reference sample includes 94 individuals with known stature from Euroamerican and Afroamerican populations from the Hamann-Todd Osteological Collection (HTOC-HTH), including male (n=48) and female (n=…
McHenry 1992	Provides OLS, MA and RMA regression equations to estimate body mass from various skeletal measurements (13 postcranial meaasurements). The human reference sample consists of cadavers from recent North American inidividuals of mixed African and European ancestry with known stature (n=55; cadaver stature; including individuals from the the Terry Collection), plus 6 Khoisain and 2 African pygmiees f…
Trinkaus & Ruff 2012	While not providing new regression equations, Trinkaus & Ruff (2012) provide guidelines what kind of regression equations to use for femoral head diameter (FHD) to estimate body mass, depending on the size of the FHD. The study is cited in "Details of method" when the following approach was used: "For diameters <38mm, the formula of McHenry (1994) (BM=2.239 x FemHdDia – 39.9) was used. For diamet…
Will & Stock 2015	Univariate OLS mixed-sex regression formulae to estimate FHD and stature from 89 - respectively 79 - measurements from the entire postcranial skeleton. Body mass is estimated in a second step from predicted FHD via the methodology specified in Ruff (2010) and Trinkaus & Ruff (2012). The reference sample consists of 17 populations of prehistoric hunter-gatherers that incorporate a wide range of bo…
Grabowski et al. 2015	Multivariate and univariate OLS mixed-sex regression formulae to estimate body mass from 12 linear measurements of the lower limbs. The reference sample consists of 220 recent modern humans of known (cadaveric) body mass from the Hamann-Todd (n=67) and Terry collections (n=153) with a focus on smaller-bodied individuals. The "details of methods" shows whether univariate or multivariate estimates …

## Sheet: References
Citation	Reference
Aiello 1992	Aiello, L.C., 1992. Allometry and the analysis of size and shape in human evolution. J. Hum. Evol. 22, 127–147.
Arsuaga et al., 1999	Arsuaga, J.L., Lorenzo, C., Carretero, J.M., Gracia, A., Martínez, I., García, N., Bermúdez de Castro, J.M., Carbonell, E., 1999. A complete human pelvis from the Middle Pleistocene of Spain. Nature 399, 255–258.
Arsuaga et al., 2015	Arsuaga, J.L., Carretero, J.M., Lorenzo, C., Gómez-Olivencia, A., Pablos, A., Rodríguez, L., García-González, R., Bonmatí, A., Quam, R.M., Pantoja-Pérez, A., Martínez, I., Aranburu, A., Gracia-Téllez, A., Poza-Rey, E., Sala, N., García, N., Alcázar de Velasco, A., Cuenca-Bescós, G., Bermúdez de Castro, J.M., Carbonell, E., 2015. Postcranial morphology of the middle Pleistocene humans from Sima de…
Auerbach & Ruff 2004	Auerbach, B.M., Ruff, C.B., 2004. Human body mass estimation: a comparison of "morphometric" and mechanical methods. Am. J. Phys. Anthropol. 125, 331–342.
Baab et al. 2016	Baab, K. L., Brown, P., Falk, D., Richtsmeier, J. T., Hildebolt, C. F., Smith, K., & Jungers, W. (2016). A critical evaluation of the Down syndrome diagnosis for LB1, type specimen of Homo floresiensis. PloS one, 11(6), e0155731.
Baba & Endo, 1982	Baba, H., Endo, B., 1982. Postcranial skeleton of the Minatogawa man, in: Suzuki, H., Hanihara, K. (Eds.), The Minatogawa Man. The Upper Pleistocene Man from the Island of Okinawa. The University of Tokyo Press, Tokyo, pp. 61–195.
Baba et al. 1990	Baba, J., Aziz, F., Watanabe, N. 1990. Morphology of the fossil hominid tibia from Sambungmacan, Java. Bulletin of the National Science Museum, Tokyo, Series D (Anthropology) 16:9–18.
Bermúdez de Castro et al., 2008	Bermúdez de Castro, J.M., Pérez-González, A., Martinón-Torres, M., Gómez-Robles, A., Rosell, J., Prado, L., Sarmiento, S., Carbonell, E., 2008. A new early Pleistocene hominin mandible from Atapuerca-TD6, Spain. J. Hum. Evol. 55, 729-735.
Billy, 1975	Billy, G., 1975. Étude anthropologique des restes humains de l’Abri Pataud, in: Movius, H.L. (Ed.), Excavation of the Abri Pataud Les Eyzies (Dordogne). Harvard University, Cambridge, pp. 201–261.
Bonch-Osmolovski, 1954	Bonch-Osmolovski, G.A., 1954. The Skeleton of the Foot and Leg of the Fossil Man from the Cave of Kiik-Koba. Paleolit Kryma 3. Acad. Sci. U.S.S.R., Moscow.
Bonmatí et al., 2010	Bonmatí, A., Gómez-Olivencia, A., Arsuaga, J.L., Carretero, J.M., Gracia, A., Martínez, I., Lorenzo, C., Bermúdez de Castro, J.M., Carbonell, E., 2010. Middle Pleistocene lower back and pelvis from an aged human individual from the Sima de los Huesos site, Spain. PNAS 107, 18386–18391.
Brown et al., 2004	Brown, P., Sutikna, T., Morwood, M.J., Soejono, R.P., Jatmiko, Saptomo, E.W., Awe Due, R., 2004. A new small-bodied hominin from the late Pleistocene of Flores, Indonesia. Nature 431, 1055-1061.
Carretero et al., 2012	Carretero, J.M., Rodríguez, L., García-González, R., Arsuaga, J.-L., Gómez-Olivencia, A., Lorenzo, C., Bonmatí, A., Gracia, A., Martínez, I., Quam, R., 2012. Stature estimation from complete long bones in the Middle Pleistocene humans from the Sima de los Huesos, Sierra de Atapuerca (Spain). J. Hum. Evol. 62, 242-255.
Carretero et al., 2015	Carretero, J.M., Quam, R.M., Gómez-Olivencia, A., Castilla, M., Rodríguez, L., García-González, R., 2015. The Magdalenian human remains from El Mirón Cave, Cantabria (Spain). J. Archaeol. Sci. 60, 10-27.
Courtaud, 1989	Courtaud, P., 1989. Deux os du pied provenant des niveaux mousteriens de la grotte de Kebara (Israel). Bulletin et Memoires de la Societe d´Anthropologie de Paris 1, 45–58.
Day & Molleson, 1976	Day, M.H., Molleson, T.I., 1976. The puzzle from JK2—A femur and a tibial fragment (OH 34) from Olduvai Gorge, Tanzania. Journal of Human Evolution 5, 455-465.
Daujeard et al. 2016	Daujeard, C., Geraads, D., Gallotti, R., Lefèvre, D., Mohib, A., Raynal, J.P., Hublin, J.J. 2016. Pleistocene Hominins as a Resource for Carnivores: A c. 500,000-Year-Old Human Femur Bearing Tooth-Marks in North Africa (Thomas Quarry I, Morocco). PloS one, 11, e0152284.
de Lumley, 1972	de Lumley M.-A. 1972. L'os iliaque anténéandertalien de la Grotte du Prince (Grimaldi, Ligurie italienne). Bull. Mus. Anthropol. Préhist. Monaco 18, 89–112.
Endo & Kimura, 1970	Endo, B., Kimura, T., 1970. Postcranial skeleton of the Amud Man, in: Suzuki, H., Takai, F. (Eds.), The Amud Man and his Cave Site. University of Tokyo. Academic Press of Japan, Tokyo, pp. 231–406.
Garralda & Vandermeersch, 2000	Garralda, M.D., Vandermeersch, B., 2000. Les Néandertaliens de la grotte de Combe-Grenal (Domme, Dordogne, France). Paleo 12, 213–259.
Garvin et al. 2017	Garvin, H.M., Elliott, M.C., Delezen, L.K., Hawks, J., Churchill, S.E., Berger, L.R., Holliday, T.W., 2017. Body size, brain size, and sexual dimorphism in Homo naledi from the Dinaledi Chamber. J. Hum. Evol. 111, 119-138.
Geerads & Tchernov 1983	Geraads, D. & Tchernov, E., 1983. Fémurs humains du Pléistocène moyen de Gesher Benot Ya’acov (Israel). Anthropologie. Paris 87, 138–141.
Geissmann, 1986	Geissmann, T., 1986. Length estimate for KNM-ER 736, a hominid femur from the lower pleistocene of East Africa. Hum. Evol. 1, 481-493.
Grine et al., 1995	Grine, F.E., Jungers, W.L., Tobias, P.V., Pearson, O.M., 1995. Fossil Homo from Berg Aukas, northern Namibia. Am. J. Phys. Anthropol. 97, 151–185.
Heim, 1982	Heim, J.L., 1982. Les Hommes Fossiles de La Ferrassie. Tome II. Les Squelettes adultes (squelette des membres). Masson, Paris.
Hens et al. 2000	Hens, S.M., Königsberg, L.W., Jungers, W.L., 2000. Estimating stature in fossil hominids: which regression model and reference sample to use? J. Hum. Evol. 38, 767–784.
Hublin, 2002	Hublin, J.J., 2001. Northwestern African Middle Pleistocene hominids and their bearing on the emergence of Homo sapiens. In: Barham, L., Robson-Brown, K., (eds)., Human Roots - Africa and Asia in the Middle Pleistocene. Bristol: Western Academic & Specialist Press. pp. 99-121.
Jungers 1990	Jungers WL (1990) Scaling of hominoid femoral head size and the evolution of hominid bipedalism. Am. J. Phys. Anthropol. 81:246.
Jungers et al., 2009	Jungers, W.L., Larson, S.G., Harcourt-Smith, W.E.H., Morwood, M.J., Sutikna, T., Awe Due, R., Djubiantono, T., 2009. Descriptions of the lower limb skeleton of Homo floresiensis. J. Hum. Evol. 57, 538-554.
Königsberg et al. 1998	Königsberg. L.W., Hens, S.M., Jantz, L.M., Jungers, W.L., 1998. Stature estimation and calibration: Bayesian and maximum likelihood perspectives in physical anthropology. Yrbk. Phys. Anthropol. 41, 65–92.
Kuzmin et al., 2009	Kuzmin, Y.V., Kosintsev, P.A., Razhev, D.I., Hodgins, G.W.L., 2009. The oldest directly-dated human remains in Siberia: AMS 14C age of talus bone from the Baigara locality, West Siberian Plain. J. Hum. Evol. 57, 91-95.
Lorenzo & Montes, 2001	Lorenzo, J.I., Montes, L., 2001. Restes néandertaliens de la Grotte de “Los Moros de Gabasa” (Huesca, Espagne), in: Zilhao, J., Aubry, T., Carvalho, A.F. (Eds.), Trabalhos de Arqueologia. Les premiers Hommes modernes de la Péninsule Ibérique. Actes du Colloque de la Commission VIII de l’Uispp. Instituto Portugues de Arqueología, Lisboa, pp. 77–86.
Lovejoy et al. 2009	Lovejoy, C. O., Suwa, G., Simpson, S. W., Matternes, J. H., & White, T. D. (2009). The great divides: Ardipithecus ramidus reveals the postcrania of our last common ancestors with African apes. Science, 326(5949), 73-106.
Mallegni & Busoni, 1986	Mallegni, F., Busoni, C.A., 1986. Les restes humaines du gisement de Sedia del Diavolo (Rome) remontant au Riss final L'Anthropologie 90, 539–553.
Martin & Barbour 1989	Martin, R.D., Barbour, A.D., 1989. Aspects of line-fitting in bivariate allometric analyses. Folia Primatol. 53, 65–81.
McCown and Keith, 1939	McCown, T.D., Keith, A., 1939. The Stone Age of Mount Carmel, The fossil human remains from the Levalloiso-Mousterian. Clarendon Press, Oxford, p. 390.
McHenry, 1991	McHenry, H.M., 1991. Femoral lengths and stature in Plio-Pleistocene hominids. Am. J. Phys. Anthropol. 85, 149-158.
McHenry, 1992	McHenry, H.M., 1992. Body size and proportions in Early Hominids. Am. J. Phys. Anthropol. 87, 407-431.
Mersey et al., 2013	Mersey, B., Jabbour, R.S., Brudvik, K., Defleur, A., 2013. Neanderthal hand and foot remains from Moula-Guercy, Ardèche, France. Ame. J. Phy. Anthropol. 152, 516–529.
Morwood et al., 2004	Morwood, M.J., Brown, P., Jatmiko, Sutikna, T., Saptomo, E.W., Westaway, K.E., Due, R.A., Roberts, R.G., Maeda, T., Wasisto, S., Djubiantono, T., 2005. Further evidence for small-bodied hominins from the late Pleistocene of Flores, Indonesia. Nature 437, 1012-1017.
Pablos et al., 2012	Pablos, A., Lorenzo, C., Martínez, I., Bermúdez de Castro, J.M., Martinón-Torres, M., Carbonell, E., Arsuaga, J.L., 2012. New foot remains from the Gran Dolina-TD6 Early Pleistocene site (Sierra de Atapuerca, Burgos, Spain). J. Hum. Evol. 63, 610–623.
Pablos et al., 2013a	Pablos, A., Gómez-Olivencia, A., García-Pérez, A., Martínez, I., Lorenzo, C., Arsuaga, J.L., 2013a. From toe to head: Use of robust regression methods in stature estimation based on foot remains. Forensic Sci. Int. 226, 299.e1-299.e7.
Pablos et al., 2013b	Pablos, A., Martínez, I., Lorenzo, C., Gracia, A., Sala, N., Arsuaga, J.L., 2013b. Human talus bones from the Middle Pleistocene site of Sima de los Huesos (Sierra de Atapuerca, Burgos, Spain). J. Hum. Evol. 65, 79-92.
Pablos et al., 2014	Pablos, A., Martínez, I., Lorenzo, C., Sala, N., Gracia-Téllez, A., Arsuaga, J.L., 2014. Human calcanei from the Middle Pleistocene site of Sima de los Huesos (Sierra de Atapuerca, Burgos, Spain). J. Hum. Evol. 76, 63-76.
Pablos et al., 2017	Pablos, A., Pantoja-Pérez, A., Martínez, I., Lorenzo, C., Arsuaga, J.L., 2017. Metric and morphological analysis of the foot in the Middle Pleistocene population of Sima de los Huesos (Sierra de Atapuerca, Burgos, Spain). Quat. Int. 10.1016/j.quaint.2015.08.044.
Pearson et al., 2008	Pearson, O.M., Royer, D.F., Grine, F.E., Fleagle, J.G., 2008. A description of the Omo I postcranial skeleton, including newly discovered fossils. J. Hum. Evol. 55, 421-437.
Pontzer, 2012	Pontzer, H., 2012. Ecological energetics in early Homo. Curr. Anthropol. 53, S346-S358.
Rightmire et al., 2006	Rightmire, G.P., Deacon, H.J., Schwartz, J.H., Tattersall, I., 2006. Human foot bones from Klasies River main site, South Africa. J. Hum. Evol. 50, 96-103.
Rosas et al., 2015	Rosas, A., Pérez-Criado, L., Bastir, M., Estalrrich, A., Huguet, R., García-Tabernero, A., Pastor, J.F., Rasilla, M.d.l., 2015. A geometric morphometrics comparative analysis of Neandertal humeri (epiphyses-fused) from the El Sidrón cave site (Asturias, Spain). J. Hum. Evol. 82, 51-66.
Rosenberg et al., 2006	Rosenberg, K.R., Zuné, L., Ruff, C.B., 2006. Body size, body proportions, and encephalization in a Middle Pleistocene archaic human from northern China. PNAS 103, 3552–3556.
Ruff 2000	Ruff, C.B., 2000. Body mass prediction from skeletal frame size in elite athletes. Am. J. Phys. Anthropol. 113, 507–517
Ruff & Burgess 2015	Ruff, C.B., Burgess, M.L., 2015. How much more would KNM-WT 15000 have grown? J. Hum. Evol. 80, 74-82.
Ruff et al., 1997	Ruff, C.B., Trinkaus, E., Holliday, T.W., 1997. Body mass and encephalization in Pleistocene Homo. Nature 387, 173–176.
Shang & Trinkaus, 2010	Shang, H., Trinkaus, E., 2010. The Early Modern Human from Tianyuan Cave, China. Texas A & M University Press Anthropology Series: nº 14, Texas.
Simpson et al., 2008	Simpson, S.W., Quade, J., Levin, N.E., Butler, R., Dupon-Nivet, G., Everett, M., Semaw, S., 2008. A Female Homo erectus Pelvis from Gona, Ethiopia. Science 322, 1089–1092.
Sjøvold 1990.	Sjøvold, T., 1990. Estimation of stature from long bones utilizing the line of organic correlation. Hum. Evol. 5, 431–447
Sládek et al., 2000	Sládek, V., Trinkaus, E., Hillson, S.W., Holliday, T.W., 2000. The people of the Pavlovian. Skeletal catalogue and osteometrics of the Gravetian fossil hominids from Dolní Vĕstonice and Pavlov. Academy of Sciences of the Czech Republic, Institute of Archaeology, Brno.
Smith 1994	Smith, R.J., 1994. Regression models for prediction euqations. J. Hum. Evol. 23, 239-244.
Smith 2009	Smith, R.J., 2009. Use and misuse of the reduced major axis for line-fitting. Am. J. Phys. Anthropol. 140, 476–486.
Solan & Day 1992	Solan, M., Day, M.H. 1992. The Baringo (Kapthurin) ulna. J. Hum. Evol. 22, 307-313.
Steudel-Numbers & Tilkens 2004	Steudel-Numbers, K.L., Tilkens, M.J., 2004. The effect of lower limb length on the energetic cost of locomotion: implications for fossil hominins. Journal of Human Evolution 47, 95-109.
Stringer et al. 1998	Stringer, C.B., Trinkaus, E., Roberts, M.B., Parfitt, S.A., Macphail, R. I. 1998. The middle Pleistocene human tibia from Boxgrove. Journal of Human Evolution 34, 509-547.
Testut, 1889	Testut, L., 1889. Recherches Anthropologiques Sur le Squelette Quaternaire de Chancelade (Dordogne). Bulletin de la Société d'anthropologie de Lyon 8, 131-246.
Trinkaus, 1975a	Trinkaus, E., 1975. The Neandertals from Krapina, northern Yugoslavia: An inventory of the lower limb remains. Zeitschrift fur Morphologie und Anthropologie 67, 44–59.
Trinkaus, 1975b	Trinkaus, E., 1975. A functional analysis of the Neandertal foot, Faculty of the Graduate school of Arts and Sciences. University of Pennsylvania, Pennsylvania, p. 533.
Trinkaus, 1983	Trinkaus, E., 1983. The Shanidar Neandertals. Academic Press, New York.
Trinkaus, 2000	Trinkaus, E., 2000. The human remains from Paviland Cave. Late Pleistocene and Holocene human remains from Paviland Cave, in: Aldhouse-Green, S. (Ed.), Paviland Cave and the "Red Lady". A Definitive Report. Western Academic and Specialist Press, Bristol, pp. 141–199.
Trinkaus, 2003	Trinkaus, E. (2003). Gough's Cave 1 (Somerset, England): a study of the pelvis and lower limbs. Bulletin of The Natural History Museum. Geology Series, 58: 1-21.
Trinkaus et al., 2006	Trinkaus, E., Smith, F.H., Stockton, T.C., Shackelford, L.L., 2006. The human postcranial remains from Mladeč, in: Teschler-Nicola, M. (Ed.), Early Modern Humans at the Moravian Gate. The Mladeč Caves and their remains. Springer Vienna, New York, pp. 385-445.
Trinkaus, 2009	Trinkaus, E., 2009. The human tibia from Broken Hill, Kabwe, Zambia. PaleoAnthropology 2009, 145–165.
Trinkaus, 2011	Trinkaus, E., 2011. The postcranial dimensions of the La Chapelle-aux-Saints 1 Neandertal. Am. J. Phys. Anthropol. 145, 461–468.
Trinkaus & Ruff, 2012	Trinkaus, E., Ruff, C.B., 2012. Femoral and tibial diaphyseal cross-sectional geometry in Pleistocene Homo. PaleoAnthropology 2012, 13-62.
Trinkaus et al., 2014	Trinkaus, E., Buzhilova, A.P., Mednikova, M.B., Dobrovolskaya, M.V., 2014. The People of Sunghir: Burials, Bodies, and Behavior in the Earlier Upper Paleolithic. Oxford University Press, New York.
Vandermeersch, 1981	Vandermeersch, B., 1981. Les hommes fossiles de Qafzeh (Israel). CNRS, Paris.
Vandermeersch & Trinkaus, 1995	Vandermeersch, B. and Trinkaus, E. (1995). The postcranial remains of the Régourdou 1 Neandertal. The shoulder and arm remains. J. Hum. Evol. 28: 439–476.
Walker et al., 2011a	Walker, M.J., Ortega, J., Parmová, K., López, M.V., Trinkaus, E., 2011. Morphology, body proportions, and postcranial hypertrophy of a female Neandertal from the Sima de las Palomas, southeastern Spain. PNAS 108, 10087–10091.
Walker et al., 2011b	Walker, M.J., Ortega, J., López, M.V., Parmová, K., Trinkaus, E., 2011. Neandertal postcranial remains from the Sima de las Palomas del Cabezo Gordo, Murcia, Southeastern Spain. Am. J. Phys. Anthropol. 144, 505–515.
