# Supplementary material for: Long-term patterns of body mass and stature evolution within the hominin lineage
Source: R Soc Open Sci. 2017 Nov 8;4(11):171339. doi: 10.1098/rsos.171339 (PMC5717693; doi:10.1098/rsos.171339)
Supplement: Supplementary file 2 [file rsos171339supp3.xlsx]

## Sheet: Overall Summary data
Selection criteria for the Atapuerca hominins (see also Supplementary Text 1)
Specimen	Sex	Chronology (in Mya)	Group chronology coarse	Group chronology fine	Country of find	Taxonomic group broad	Taxonomic group narrow	Body mass estimate	Stature estimate	Source of estimates/measurements (Literature)
Criterion 1
AT-800 (coxal)	M	0.43	Middle Pleistocene (middle)	Middle Pleistocene	Sima Huesos; Spain	SH hominins	Mid-Pleistocene Homo	75.766		Measurements from Arsuaga et al. (1999). BM own estimations from Arsuaga et al. (2015) formulae
AT-835+AT-2501 (coxal)	M	0.43	Middle Pleistocene (middle)	Middle Pleistocene	Sima Huesos; Spain	SH hominins	Mid-Pleistocene Homo	77.8072		Measurements from Arsuaga et al. (1999). BM own estimations from Arsuaga et al. (2015) formulae
AT-1004 (coxal)	F	0.43	Middle Pleistocene (middle)	Middle Pleistocene	Sima Huesos; Spain	SH hominins	Mid-Pleistocene Homo	66.2404		Measurements from Arsuaga et al. (1999). BM own estimations from Arsuaga et al. (2015) formulae
AT-2350 (coxal)	M	0.43	Middle Pleistocene (middle)	Middle Pleistocene	Sima Huesos; Spain	SH hominins	Mid-Pleistocene Homo	75.766		Measurements from Arsuaga et al. (1999). BM own estimations from Arsuaga et al. (2015) formulae
SH Coxal 1 (Coxal)	F	0.43	Middle Pleistocene (middle)	Middle Pleistocene	Sima Huesos; Spain	SH hominins	Mid-Pleistocene Homo	56.9416		Measurements from Arsuaga et al. (1999). BM own estimations from Arsuaga et al. (2015) formulae
SH Femur IV / SH Femur V		0.43	Middle Pleistocene (middle)	Middle Pleistocene	Sima Huesos; Spain	SH hominins	Mid-Pleistocene Homo	68.962		Measurements from Arsuaga et al. (2015). BM own estimations from Arsuaga et al. (2015) formulae
SH Femur X	M	0.43	Middle Pleistocene (middle)	Middle Pleistocene	Sima Huesos; Spain	SH hominins	Mid-Pleistocene Homo	83.2504	170	Measurements from Arsuaga et al. (2015); Carretero et al. (2012). Stature and BM own estimations from Carretero et al. (2012) and Arsuaga et al. (2015) formulae
SH Femur XI	F	0.43	Middle Pleistocene (middle)	Middle Pleistocene	Sima Huesos; Spain	SH hominins	Mid-Pleistocene Homo	58.3024		Measurements from Arsuaga et al. (2015). BM own estimations from Arsuaga et al. (2015) formulae
SH Femur XII / SH Femur XIII	M	0.43	Middle Pleistocene (middle)	Middle Pleistocene	Sima Huesos; Spain	SH hominins	Mid-Pleistocene Homo	73.8	167.8	Measurements from Arsuaga et al. (2015); Carretero et al. (2012). Stature and BM own estimations from Carretero et al. (2012) and Arsuaga et al. (2015) formulae
SH Femur XVI	F	0.43	Middle Pleistocene (middle)	Middle Pleistocene	Sima Huesos; Spain	SH hominins	Mid-Pleistocene Homo	56.9416		Measurements from Arsuaga et al. (2015). BM own estimations from Arsuaga et al. (2015) formulae
SH Tibia I	F	0.43	Middle Pleistocene (middle)	Middle Pleistocene	Sima Huesos; Spain	SH hominins	Mid-Pleistocene Homo		157.9	Estimate from Carretero et al. (2012)
SH Tibia III / AT-848 (Tibia)	M	0.43	Middle Pleistocene (middle)	Middle Pleistocene	Sima Huesos; Spain	SH hominins	Mid-Pleistocene Homo		171.7	Estimate from Carretero et al. (2012)
SH Tibia IV	F	0.43	Middle Pleistocene (middle)	Middle Pleistocene	Sima Huesos; Spain	SH hominins	Mid-Pleistocene Homo		154.3	Estimate from Carretero et al. (2012)
SH Tibia VI	M	0.43	Middle Pleistocene (middle)	Middle Pleistocene	Sima Huesos; Spain	SH hominins	Mid-Pleistocene Homo		164.5	Estimate from Carretero et al. (2012)
SH Tibia XI	M	0.43	Middle Pleistocene (middle)	Middle Pleistocene	Sima Huesos; Spain	SH hominins	Mid-Pleistocene Homo		162.8	Estimate from Carretero et al. (2012)
SH Tibia XII	M	0.43	Middle Pleistocene (middle)	Middle Pleistocene	Sima Huesos; Spain	SH hominins	Mid-Pleistocene Homo		168.4	Estimate from Carretero et al. (2012)
SH Fibula I	M	0.43	Middle Pleistocene (middle)	Middle Pleistocene	Sima Huesos; Spain	SH hominins	Mid-Pleistocene Homo		162.3	Estimate from Carretero et al. (2012)
SH Fibula II	F	0.43	Middle Pleistocene (middle)	Middle Pleistocene	Sima Huesos; Spain	SH hominins	Mid-Pleistocene Homo		153.7	Estimate from Carretero et al. (2012)
SH Fibula III	M	0.43	Middle Pleistocene (middle)	Middle Pleistocene	Sima Huesos; Spain	SH hominins	Mid-Pleistocene Homo		164.5	Estimate from Carretero et al. (2012)
SH Pelvis 1	M	0.43	Middle Pleistocene (middle)	Middle Pleistocene	Sima Huesos; Spain	SH hominins	Mid-Pleistocene Homo	78.7144		Measurements from Arsuaga et al. (1999); Bonmatí et al. (2010). BM own estimations from Arsuaga et al. (2015) formulae
Criterion 2
SH Foot Association 1 [AT-966 (talus); AT-981 (calcaneus); AT-980 (talus) & AT-971 (calcaneus)]	M	0.43	Middle Pleistocene (middle)	Middle Pleistocene	Sima Huesos; Spain	SH hominins	Mid-Pleistocene Homo	72.95	173.675	Measurements from Pablos et al. (2013b; 2014). Stature and BM own estimations from Pablos et al. (2013a) and McHenry (1992) formulae
SH Foot association 2 (~ 17 years) [AT-1822 (talus) & AT-663 (calcaneus) & AT-1716 (talus) & AT-3269 (calcaneus)]	F	0.43	Middle Pleistocene (middle)	Middle Pleistocene	Sima Huesos; Spain	SH hominins	Mid-Pleistocene Homo	57.6	161.3	Measurements from Pablos et al. (2013b; 2014). Stature and BM own estimations from Pablos et al. (2013a) and McHenry (1992) formulae
SH Foot association 3 [AT-2741 (calcaneus) & AT-4426 (calcaneus)]	M	0.43	Middle Pleistocene (middle)	Middle Pleistocene	Sima Huesos; Spain	SH hominins	Mid-Pleistocene Homo		175.55	Measurements from Pablos et al. (2014). Stature own estimations from Pablos et al. (2013a) formulae
SH Foot association 5 [AT-965 (talus) & AT-2495 (talus)]	M	0.43	Middle Pleistocene (middle)	Middle Pleistocene	Sima Huesos; Spain	SH hominins	Mid-Pleistocene Homo	90.7	175.274	Measurements from Pablos et al. (2013b). Stature and BM own estimations from Pablos et al. (2013a) and McHenry (1992) formulae
SH Foot association 7 [AT-969 (calcaneus) & AT-3771 (calcaneus)]	M	0.43	Middle Pleistocene (middle)	Middle Pleistocene	Sima Huesos; Spain	SH hominins	Mid-Pleistocene Homo		177.8	Measurements from Pablos et al. (2014). Stature own estimations from Pablos et al. (2013a) formulae
SH Foot association 8 [AT-1477 (talus)+AT-1576 (calcaneus)]	M	0.43	Middle Pleistocene (middle)	Middle Pleistocene	Sima Huesos; Spain	SH hominins	Mid-Pleistocene Homo	65.7	173.65	Measurements from Pablos et al. (2013b; 2014). Stature and BM own estimations from Pablos et al. (2013a) and McHenry (1992) formulae
SH Foot association 9 [AT-1322 (talus); AT-1740 (calcaneus) & AT-1931 (talus)]	F	0.43	Middle Pleistocene (middle)	Middle Pleistocene	Sima Huesos; Spain	SH hominins	Mid-Pleistocene Homo	62.55	159.8	Measurements from Pablos et al. (2013b; 2014). Stature and BM own estimations from Pablos et al. (2013a) and McHenry (1992) formulae
Criterion 3
AT-860 (talus)	F	0.43	Middle Pleistocene (middle)	Middle Pleistocene	Sima Huesos; Spain	Homo heidelbergensis	Mid-Pleistocene Homo	62.5	161	Measurements from Pablos et al. (2013b). Stature and BM own estimations from Pablos et al. (2013a) and McHenry (1992) formulae
AT-1930 (talus)	F	0.43	Middle Pleistocene (middle)	Middle Pleistocene	Sima Huesos; Spain	Homo heidelbergensis	Mid-Pleistocene Homo	66.1	162.8	Measurements from Pablos et al. (2013b). Stature and BM own estimations from Pablos et al. (2013a) and McHenry (1992) formulae
AT-2466 (calcaneus)	F	0.43	Middle Pleistocene (middle)	Middle Pleistocene	Sima Huesos; Spain	Homo heidelbergensis	Mid-Pleistocene Homo		160	Measurements from Pablos et al. (2014). Stature own estimations from Pablos et al. (2013a) formulae
AT-2803 (talus)	M	0.43	Middle Pleistocene (middle)	Middle Pleistocene	Sima Huesos; Spain	Homo heidelbergensis	Mid-Pleistocene Homo	80.3	174	Measurements from Pablos et al. (2013b). Stature and BM own estimations from Pablos et al. (2013a) and McHenry (1992) formulae
AT-3132 (talus)	F	0.43	Middle Pleistocene (middle)	Middle Pleistocene	Sima Huesos; Spain	Homo heidelbergensis	Mid-Pleistocene Homo	75.6	164.3	Measurements from Pablos et al. (2013b). Stature and BM own estimations from Pablos et al. (2013a) and McHenry (1992) formulae
AT-4425 (talus)	F	0.43	Middle Pleistocene (middle)	Middle Pleistocene	Sima Huesos; Spain	Homo heidelbergensis	Mid-Pleistocene Homo	72.1	163.6	Measurements from Pablos et al. (2013b). Stature and BM own estimations from Pablos et al. (2013a) and McHenry (1992) formulae
Criterion 4
AT-489 (calcaneus unknown sex)		0.43	Middle Pleistocene (middle)	Middle Pleistocene	Sima Huesos; Spain	SH hominins	Mid-Pleistocene Homo		166.25	Measurements from Pablos et al. (2014). Stature own estimations from Pablos et al. (2013a) formulae
AT-575 (talus unknown sex)		0.43	Middle Pleistocene (middle)	Middle Pleistocene	Sima Huesos; Spain	SH hominins	Mid-Pleistocene Homo	64.8	166.95	Measurements from Pablos et al. (2013b). Stature and BM own estimations from Pablos et al. (2013a) and McHenry (1992) formulae
AT-859 (talus incomplete)		0.43	Middle Pleistocene (middle)	Middle Pleistocene	Sima Huesos; Spain	SH hominins	Mid-Pleistocene Homo	63.8		Measurements from Pablos et al. (2013b). BM own estimations from McHenry (1992) formulae
AT-1480 (talus eroded)		0.43	Middle Pleistocene (middle)	Middle Pleistocene	Sima Huesos; Spain	SH hominins	Mid-Pleistocene Homo	72.4		Measurements from Pablos et al. (2013b). BM own estimations from McHenry (1992) formulae
AT-1700 (talus eroded)		0.43	Middle Pleistocene (middle)	Middle Pleistocene	Sima Huesos; Spain	SH hominins	Mid-Pleistocene Homo		170.9	Measurements from Pablos et al. (2013b). Stature own estimations from Pablos et al. (2013a) formulae
AT-1832 (talus incomplete)		0.43	Middle Pleistocene (middle)	Middle Pleistocene	Sima Huesos; Spain	SH hominins	Mid-Pleistocene Homo	65.8		Measurements from Pablos et al. (2013b). BM own estimations from McHenry (1992) formulae
AT-3130 (calcaneus unknown sex)		0.43	Middle Pleistocene (middle)	Middle Pleistocene	Sima Huesos; Spain	SH hominins	Mid-Pleistocene Homo		165.1	Measurements from Pablos et al. (2014). Stature own estimations from Pablos et al. (2013a) formulae
AT-3131 (calcaneus unknown sex)		0.43	Middle Pleistocene (middle)	Middle Pleistocene	Sima Huesos; Spain	SH hominins	Mid-Pleistocene Homo		165.05	Measurements from Pablos et al. (2014). Stature own estimations from Pablos et al. (2013a) formulae
AT-3133 (talus unknown sex)		0.43	Middle Pleistocene (middle)	Middle Pleistocene	Sima Huesos; Spain	SH hominins	Mid-Pleistocene Homo	58.5	166.3	Measurements from Pablos et al. (2013b). Stature and BM own estimations from Pablos et al. (2013a) and McHenry (1992) formulae
Criterion 5
SH Humerus II	M	0.43	Middle Pleistocene (middle)	Middle Pleistocene	Sima Huesos; Spain	SH hominins	Mid-Pleistocene Homo		177	Not used in this study
SH Humerus X	M	0.43	Middle Pleistocene (middle)	Middle Pleistocene	Sima Huesos; Spain	SH hominins	Mid-Pleistocene Homo		165.9	Not used in this study
SH Humerus XV	M	0.43	Middle Pleistocene (middle)	Middle Pleistocene	Sima Huesos; Spain	SH hominins	Mid-Pleistocene Homo		177	Not used in this study
SH Radius I	F	0.43	Middle Pleistocene (middle)	Middle Pleistocene	Sima Huesos; Spain	SH hominins	Mid-Pleistocene Homo		158.6	Not used in this study
SH Radius II	M	0.43	Middle Pleistocene (middle)	Middle Pleistocene	Sima Huesos; Spain	SH hominins	Mid-Pleistocene Homo		165.8	Not used in this study
SH Radius IV	M	0.43	Middle Pleistocene (middle)	Middle Pleistocene	Sima Huesos; Spain	SH hominins	Mid-Pleistocene Homo		171.7	Not used in this study
SH Radius V	M	0.43	Middle Pleistocene (middle)	Middle Pleistocene	Sima Huesos; Spain	SH hominins	Mid-Pleistocene Homo		171.5	Not used in this study
SH Radius VI	M	0.43	Middle Pleistocene (middle)	Middle Pleistocene	Sima Huesos; Spain	SH hominins	Mid-Pleistocene Homo		166.6	Not used in this study
SH Radius VII	M	0.43	Middle Pleistocene (middle)	Middle Pleistocene	Sima Huesos; Spain	SH hominins	Mid-Pleistocene Homo		170.3	Not used in this study
SH Radius X	F	0.43	Middle Pleistocene (middle)	Middle Pleistocene	Sima Huesos; Spain	SH hominins	Mid-Pleistocene Homo		158.2	Not used in this study
SH Radius XI	M	0.43	Middle Pleistocene (middle)	Middle Pleistocene	Sima Huesos; Spain	SH hominins	Mid-Pleistocene Homo		168.8	Not used in this study
SH Ulna VII	M	0.43	Middle Pleistocene (middle)	Middle Pleistocene	Sima Huesos; Spain	SH hominins	Mid-Pleistocene Homo		173.6	Not used in this study
SH Ulna VIII	F	0.43	Middle Pleistocene (middle)	Middle Pleistocene	Sima Huesos; Spain	SH hominins	Mid-Pleistocene Homo		159.3	Not used in this study
SH Ulna XII	M	0.43	Middle Pleistocene (middle)	Middle Pleistocene	Sima Huesos; Spain	SH hominins	Mid-Pleistocene Homo		164.8	Not used in this study

## Sheet: References
Citation	Reference
Arsuaga et al., 1999	Arsuaga, J.L., Lorenzo, C., Carretero, J.M., Gracia, A., Martínez, I., García, N., Bermúdez de Castro, J.M., Carbonell, E., 1999. A complete human pelvis from the Middle Pleistocene of Spain. Nature 399, 255–258.
Arsuaga et al., 2015	Arsuaga, J.L., Carretero, J.M., Lorenzo, C., Gómez-Olivencia, A., Pablos, A., Rodríguez, L., García-González, R., Bonmatí, A., Quam, R.M., Pantoja-Pérez, A., Martínez, I., Aranburu, A., Gracia-Téllez, A., Poza-Rey, E., Sala, N., García, N., Alcázar de Velasco, A., Cuenca-Bescós, G., Bermúdez de Castro, J.M., Carbonell, E., 2015. Postcranial morphology of the middle Pleistocene humans from Sima de…
Bonmatí et al., 2010	Bonmatí, A., Gómez-Olivencia, A., Arsuaga, J.L., Carretero, J.M., Gracia, A., Martínez, I., Lorenzo, C., Bermúdez de Castro, J.M., Carbonell, E., 2010. Middle Pleistocene lower back and pelvis from an aged human individual from the Sima de los Huesos site, Spain. PNAS 107, 18386–18391.
Carretero et al., 2012	Carretero, J.M., Rodríguez, L., García-González, R., Arsuaga, J.-L., Gómez-Olivencia, A., Lorenzo, C., Bonmatí, A., Gracia, A., Martínez, I., Quam, R., 2012. Stature estimation from complete long bones in the Middle Pleistocene humans from the Sima de los Huesos, Sierra de Atapuerca (Spain). J. Hum. Evol. 62, 242-255.
McHenry, 1992	McHenry, H.M., 1992. Body size and proportions in Early Hominids. Am. J. Phys. Anthropol. 87, 407-431.
Pablos et al., 2013a	Pablos, A., Gómez-Olivencia, A., García-Pérez, A., Martínez, I., Lorenzo, C., Arsuaga, J.L., 2013a. From toe to head: Use of robust regression methods in stature estimation based on foot remains. Forensic Sci. Int. 226, 299.e1-299.e7.
Pablos et al., 2013b	Pablos, A., Martínez, I., Lorenzo, C., Gracia, A., Sala, N., Arsuaga, J.L., 2013b. Human talus bones from the Middle Pleistocene site of Sima de los Huesos (Sierra de Atapuerca, Burgos, Spain). J. Hum. Evol. 65, 79-92.
Pablos et al., 2014	Pablos, A., Martínez, I., Lorenzo, C., Sala, N., Gracia-Téllez, A., Arsuaga, J.L., 2014. Human calcanei from the Middle Pleistocene site of Sima de los Huesos (Sierra de Atapuerca, Burgos, Spain). J. Hum. Evol. 76, 63-76.
